# Supplementary material for: Searching for a sign of exotic Aedes albopictus (Culicidae) introduction in major international seaports on Kyushu Island, Japan
Source: PLoS Negl Trop Dis. 2021 Oct 6;15(10):e0009827. doi: 10.1371/journal.pntd.0009827 (PMC8523054; doi:10.1371/journal.pntd.0009827)
Supplement: S1 Table — (XLSX) [file pntd.0009827.s001.xlsx]

## Sheet: Sheet1
S1 Table. List and characteristics of the microsatellite primers used in the study.
Marker	Forward Primer	Reverse Primer	Ta (°C)	Alleles	Size Range	Source
Alb-di-4	TGGCGACCTATTATACCCGC	CAACTCGTTCCTTGACCGTG	53	14	166–200	Beebe et al, 2013
Alb-di-6	TCTTCATCTACGCTGTGCTC	GACGCCAATCCGACAAAGTC	57	11	268–290	Beebe et al, 2013
Alb-tri-3	AGATGTGTCGCAATGCTTCC	GATTCGGTGATGTTGAGGCC	53	9	123–153	Beebe et al, 2013
Alb-tri-6	AGCACGAGTACAGAATGTGC	TGGCCTCCTACCGTTTATCTG	53	17	164–219	Beebe et al, 2013
Alb-tri-18	ACACAATTGCCGTTCAGCTC	CGTCTAATAGCTCCGGTCCC	55	10	250–280	Beebe et al, 2013
Alb-tri-20	GTGCCGTTGATCATCCTGTC	TCCAGCACCGTGAGTAATCC	51	15	165–201	Beebe et al, 2013
Alb-tri-21	AGGGCTTCAATGGGTCTCTC	TGGTTATTAATACGGCGAGGC	50	17	137–206	Beebe et al, 2013
Alb-tri-25	CCAACCAACAACCCAGGAAC	TACGATGCGCAACCATCATC	53	8	257–278	Beebe et al, 2013
Alb-tri-33	GGCTGCTGTTGTTGGTACG	CACGTTCAATCACCGGTTCC	57	11	137–182	Beebe et al, 2013
Alb-tri-41	GATCGATTTGGGAGCTTCTG	GAACCTCTTCTCGCTTGGCT	55	8	134–155	Beebe et al, 2013
Alb-tri-44	CACTCGCGCGTGTTCTTC	GACGCACCATCAGCATCATC	57	10	173–212	Beebe et al, 2013
Alb-tri-45	TTTCAGCTCGGTGTTATGGC	TGATGTTGATGATGATGACTACGA	53	9	120–150	Beebe et al, 2013
Alb-tri-46	TTCACAACATACGGAATCGC	GGTCCGGTGTAATAGCCTCC	57	10	158–192	Beebe et al, 2013
