# Supplementary material for: Searching for a sign of exotic Aedes albopictus (Culicidae) introduction in major international seaports on Kyushu Island, Japan
Source: PLoS Negl Trop Dis. 2021 Oct 6;15(10):e0009827. doi: 10.1371/journal.pntd.0009827 (PMC8523054; doi:10.1371/journal.pntd.0009827)
Supplement: S2 Table — (XLSX) [file pntd.0009827.s002.xlsx]

## Sheet: Sheet1
S2 Table. Microsatellite scores of each locus in this study
					Microsatelite Data (locus (Fam dye used))
Country	Origin	Population	Population Code	Sample Code	DI4	DI6	TRI3	TRI6	TRI18	TRI20	TRI21	TRI25	TRI33	TRI41	TRI44	TRI45	TRI46
Japan	Fukuoka	Islandcity Terminal	FU1	ICC_1	188	268	126	196	256	171	173	263	140	146	200	135	168
Japan	Fukuoka	Islandcity Terminal	FU1	ICC_1	190	284	126	202	256	171	173	266	140	146	200	135	177
Japan	Fukuoka	Islandcity Terminal	FU1	ICC_2	188	284	129	187	253	174	173	263	140	146	200	132	165
Japan	Fukuoka	Islandcity Terminal	FU1	ICC_2	188	284	129	202	253	180	173	263	155	146	206	135	171
Japan	Fukuoka	Islandcity Terminal	FU1	ICC_3	0	268	126	181	256	180	170	263	140	146	209	138	174
Japan	Fukuoka	Islandcity Terminal	FU1	ICC_3	0	276	126	181	256	189	170	269	155	146	209	141	186
Japan	Fukuoka	Islandcity Terminal	FU1	ICC_4	188	268	129	211	253	165	170	263	155	140	200	141	174
Japan	Fukuoka	Islandcity Terminal	FU1	ICC_4	188	284	129	211	253	180	170	263	155	146	200	141	174
Japan	Fukuoka	Islandcity Terminal	FU1	ICC_5	190	268	126	196	253	171	170	266	155	146	200	135	171
Japan	Fukuoka	Islandcity Terminal	FU1	ICC_5	190	268	126	199	280	171	176	269	155	146	200	135	171
Japan	Fukuoka	Islandcity Terminal	FU1	ICC_6	188	268	129	202	256	165	170	263	140	146	200	132	174
Japan	Fukuoka	Islandcity Terminal	FU1	ICC_6	190	268	129	202	256	180	203	269	155	146	212	135	186
Japan	Fukuoka	Islandcity Terminal	FU1	ICC_7	188	270	126	199	262	171	170	260	140	137	200	135	174
Japan	Fukuoka	Islandcity Terminal	FU1	ICC_7	188	270	126	202	280	180	173	275	140	146	200	138	174
Japan	Fukuoka	Islandcity Terminal	FU1	ICC_8	0	268	126	187	268	180	170	263	140	143	200	132	174
Japan	Fukuoka	Islandcity Terminal	FU1	ICC_8	0	272	129	187	268	180	170	269	140	143	200	132	183
Japan	Fukuoka	Islandcity Terminal	FU1	ICC_9	0	268	129	199	253	171	170	263	140	146	200	132	165
Japan	Fukuoka	Islandcity Terminal	FU1	ICC_9	0	284	129	202	256	180	170	263	140	146	200	132	165
Japan	Fukuoka	Islandcity Terminal	FU1	ICC_10	0	284	129	181	253	165	173	263	140	146	200	132	165
Japan	Fukuoka	Islandcity Terminal	FU1	ICC_10	0	284	129	187	253	180	176	275	155	146	212	135	186
Japan	Fukuoka	Islandcity Terminal	FU1	ICC_11	188	268	126	181	250	165	173	263	155	146	197	138	174
Japan	Fukuoka	Islandcity Terminal	FU1	ICC_11	198	284	126	202	253	171	173	269	155	146	197	138	177
Japan	Fukuoka	Islandcity Terminal	FU1	ICC_12	188	268	129	187	256	171	149	263	140	146	200	135	165
Japan	Fukuoka	Islandcity Terminal	FU1	ICC_12	188	270	129	190	256	174	170	263	140	146	206	135	165
Japan	Fukuoka	Kashii Park Terminal	FU2	KI_1	188	272	126	196	253	180	170	266	143	146	200	135	168
Japan	Fukuoka	Kashii Park Terminal	FU2	KI_1	190	272	129	202	253	180	170	269	155	146	200	135	168
Japan	Fukuoka	Kashii Park Terminal	FU2	KI_2	188	284	126	187	271	180	170	266	140	146	206	132	174
Japan	Fukuoka	Kashii Park Terminal	FU2	KI_2	188	286	129	202	271	180	170	269	140	146	206	138	174
Japan	Fukuoka	Kashii Park Terminal	FU2	KI_3	188	284	129	181	253	180	170	263	140	146	200	132	174
Japan	Fukuoka	Kashii Park Terminal	FU2	KI_3	188	284	129	202	253	180	197	269	140	146	200	135	174
Japan	Fukuoka	Kashii Park Terminal	FU2	KI_4	188	284	129	187	0	168	170	263	137	143	200	132	174
Japan	Fukuoka	Kashii Park Terminal	FU2	KI_4	188	284	129	187	0	180	197	275	140	143	200	132	186
Japan	Fukuoka	Kashii Park Terminal	FU2	KI_5	190	268	126	202	271	171	170	266	152	146	200	135	165
Japan	Fukuoka	Kashii Park Terminal	FU2	KI_5	190	284	126	202	271	180	170	266	155	146	200	135	165
Japan	Fukuoka	Minato100nen-park	FU3	MH_1	188	274	126	187	256	180	176	263	140	146	197	132	177
Japan	Fukuoka	Minato100nen-park	FU3	MH_1	188	274	126	199	256	180	197	263	143	146	200	138	177
Japan	Fukuoka	Minato100nen-park	FU3	MH_2	188	268	129	187	268	165	173	263	140	146	200	132	174
Japan	Fukuoka	Minato100nen-park	FU3	MH_2	188	268	147	199	268	180	173	275	158	146	200	132	183
Japan	Fukuoka	Minato100nen-park	FU3	MH_3	0	284	129	196	277	165	170	263	155	146	197	132	174
Japan	Fukuoka	Minato100nen-park	FU3	MH_3	0	284	153	199	280	180	170	263	158	146	200	135	174
Japan	Fukuoka	Minato100nen-park	FU3	MH_4	190	284	126	187	256	171	170	272	140	146	200	132	183
Japan	Fukuoka	Minato100nen-park	FU3	MH_4	190	284	126	202	256	180	170	275	140	146	206	138	183
Japan	Fukuoka	Minato100nen-park	FU3	MH_5	188	268	129	202	256	165	173	260	140	146	200	132	177
Japan	Fukuoka	Minato100nen-park	FU3	MH_5	190	268	129	202	256	171	173	263	155	146	200	138	177
Japan	Fukuoka	Minato100nen-park	FU3	MH_6	188	284	0	178	268	165	176	263	152	140	0	129	165
Japan	Fukuoka	Minato100nen-park	FU3	MH_6	188	284	0	187	268	168	176	263	155	146	0	135	174
Japan	Fukuoka	Minato100nen-park	FU3	MH_7	188	268	126	190	253	168	173	263	140	146	200	132	186
Japan	Fukuoka	Minato100nen-park	FU3	MH_7	188	268	126	199	253	174	173	269	140	146	200	138	186
Japan	Fukuoka	Minato100nen-park	FU3	MH_8	188	268	129	199	253	165	176	263	143	146	194	132	174
Japan	Fukuoka	Minato100nen-park	FU3	MH_8	188	272	129	199	253	174	176	272	143	146	200	138	174
Japan	Fukuoka	Minato100nen-park	FU3	MH_9	188	270	147	199	265	165	173	263	140	146	188	132	174
Japan	Fukuoka	Minato100nen-park	FU3	MH_9	188	270	147	199	265	174	173	266	152	146	200	138	174
Japan	Fukuoka	Minato100nen-park	FU3	MH_10	0	284	0	181	250	165	170	263	140	146	200	138	171
Japan	Fukuoka	Minato100nen-park	FU3	MH_10	0	284	0	199	253	180	170	266	152	146	200	138	171
Japan	Fukuoka	Minato100nen-park	FU3	MH_11	0	268	129	178	256	174	170	263	140	146	200	132	171
Japan	Fukuoka	Minato100nen-park	FU3	MH_11	0	284	129	181	256	180	197	263	140	146	200	138	171
Japan	Fukuoka	Matsusakichou-park	FU4	MSC_1	188	284	126	181	0	165	170	263	140	146	0	132	171
Japan	Fukuoka	Matsusakichou-park	FU4	MSC_1	188	284	126	187	0	165	170	263	143	146	0	138	189
Japan	Fukuoka	Matsusakichou-park	FU4	MSC_2	188	284	126	187	280	165	170	263	140	146	179	132	171
Japan	Fukuoka	Matsusakichou-park	FU4	MSC_2	188	284	126	187	280	168	170	263	155	146	206	138	171
Japan	Fukuoka	Matsusakichou-park	FU4	MSC_3	188	284	129	190	0	168	170	263	155	146	200	138	174
Japan	Fukuoka	Matsusakichou-park	FU4	MSC_3	188	284	129	196	0	180	170	263	155	146	200	141	174
Japan	Fukuoka	Matsusakichou-park	FU4	MSC_4	0	284	126	187	250	180	170	263	140	146	200	132	186
Japan	Fukuoka	Matsusakichou-park	FU4	MSC_4	0	284	126	187	253	180	170	272	155	146	200	135	186
Japan	Fukuoka	Matsusakichou-park	FU4	MSC_5	0	0	126	193	259	168	170	266	140	146	200	135	174
Japan	Fukuoka	Matsusakichou-park	FU4	MSC_5	0	0	126	202	259	180	170	269	140	146	200	135	174
Japan	Fukuoka	Matsusakichou-park	FU4	MSC_6	188	284	0	187	0	180	170	263	137	146	200	138	168
Japan	Fukuoka	Matsusakichou-park	FU4	MSC_6	188	284	0	202	0	180	170	263	140	146	206	138	177
Japan	Fukuoka	Matsusakichou-park	FU4	MSC_7	0	272	126	187	268	174	173	266	140	143	209	135	183
Japan	Fukuoka	Matsusakichou-park	FU4	MSC_7	0	284	126	187	268	180	173	269	155	146	209	138	186
Japan	Fukuoka	Matsusakichou-park	FU4	MSC_8	188	284	126	187	0	171	170	260	140	146	194	138	177
Japan	Fukuoka	Matsusakichou-park	FU4	MSC_8	188	284	132	199	0	180	173	266	155	146	200	141	177
Japan	Fukuoka	Matsusakichou-park	FU4	MSC_9	188	284	123	196	253	180	170	269	140	146	200	132	171
Japan	Fukuoka	Matsusakichou-park	FU4	MSC_9	188	284	126	196	280	180	170	269	140	146	200	138	174
Japan	Fukuoka	Matsusakichou-park	FU4	MSC_10	188	284	126	181	271	165	170	263	140	146	200	132	171
Japan	Fukuoka	Matsusakichou-park	FU4	MSC_10	188	286	126	187	280	165	170	263	155	146	206	135	171
Japan	Fukuoka	Matsusakichou-park	FU4	MSC_11	190	284	126	199	253	165	170	269	152	146	200	135	174
Japan	Fukuoka	Matsusakichou-park	FU4	MSC_11	190	284	126	199	253	174	170	269	158	146	200	138	174
Japan	Fukuoka	Matsusakichou-park	FU4	MSC_12	188	268	126	190	271	165	173	263	140	140	197	132	177
Japan	Fukuoka	Matsusakichou-park	FU4	MSC_12	188	270	126	202	280	168	173	269	140	146	197	132	186
Japan	Fukuoka	Matsusakichou-park	FU4	MSC_13	188	272	129	187	259	180	170	266	140	146	200	138	174
Japan	Fukuoka	Matsusakichou-park	FU4	MSC_13	188	272	129	196	259	180	170	269	152	146	200	138	174
Japan	Fukuoka	Matsusakichou-park	FU4	MSC_14	188	270	132	187	253	168	170	269	140	146	200	138	174
Japan	Fukuoka	Matsusakichou-park	FU4	MSC_14	188	270	132	202	253	180	170	275	155	146	200	138	174
Japan	Fukuoka	Matsusakichou-park	FU4	MSC_15	188	284	129	190	253	171	173	263	140	146	209	132	186
Japan	Fukuoka	Matsusakichou-park	FU4	MSC_15	190	284	141	190	253	180	173	263	155	146	209	138	186
Japan	Fukuoka	Matsusakichou-park	FU4	MSC_16	188	284	126	175	0	168	170	263	140	146	200	132	174
Japan	Fukuoka	Matsusakichou-park	FU4	MSC_16	190	284	126	187	0	171	170	269	140	146	200	141	186
Japan	Fukuoka	Matsusakichou-park	FU4	MSC_17	188	284	126	181	280	165	0	263	140	146	200	135	174
Japan	Fukuoka	Matsusakichou-park	FU4	MSC_17	188	284	126	202	280	180	0	266	140	146	200	138	186
Japan	Fukuoka	Matsusakichou-park	FU4	MSC_18	188	284	138	187	271	168	170	260	143	146	200	135	186
Japan	Fukuoka	Matsusakichou-park	FU4	MSC_18	188	284	138	199	271	180	170	263	143	146	200	138	186
Japan	Fukuoka	Matsusakichou-park	FU4	MSC_19	188	268	126	181	253	165	173	266	140	146	200	132	177
Japan	Fukuoka	Matsusakichou-park	FU4	MSC_19	188	268	132	181	253	180	197	266	143	146	200	132	177
Japan	Fukuoka	Matsusakichou-park	FU4	MSC_20	188	272	123	0	253	165	173	263	155	146	200	135	177
Japan	Fukuoka	Matsusakichou-park	FU4	MSC_20	190	272	129	0	259	168	176	263	155	146	200	141	186
Japan	Fukuoka	Matsusakichou-park	FU4	MSC_21	188	284	126	187	253	180	170	263	140	146	194	132	171
Japan	Fukuoka	Matsusakichou-park	FU4	MSC_21	188	284	126	199	253	180	173	266	140	146	206	135	186
Japan	Fukuoka	Matsusakichou-park	FU4	MSC_22	190	268	0	199	271	171	170	263	140	146	200	132	165
Japan	Fukuoka	Matsusakichou-park	FU4	MSC_22	190	272	0	199	271	174	203	266	140	146	200	141	171
Japan	Fukuoka	Matsusakichou-park	FU4	MSC_23	188	284	126	181	259	165	170	263	140	146	206	132	174
Japan	Fukuoka	Matsusakichou-park	FU4	MSC_23	188	284	129	187	259	180	170	266	155	146	206	132	186
Japan	Fukuoka	Matsusakichou-park	FU4	MSC_24	188	270	126	190	0	165	200	263	140	137	200	135	177
Japan	Fukuoka	Matsusakichou-park	FU4	MSC_24	188	270	126	202	0	168	200	266	155	140	200	135	186
Japan	Fukuoka	Matsusakichou-park	FU4	MSC_25	188	284	129	187	280	168	206	263	140	146	200	132	174
Japan	Fukuoka	Matsusakichou-park	FU4	MSC_25	188	284	129	199	280	174	206	266	140	146	206	135	174
Japan	Fukuoka	Miyanodaichou-park	FU5	MDC_1	0	284	126	0	0	165	170	0	140	146	200	135	171
Japan	Fukuoka	Miyanodaichou-park	FU5	MDC_1	0	284	126	0	0	165	170	0	140	146	200	138	171
Japan	Fukuoka	Miyanodaichou-park	FU5	MDC_3	188	270	129	187	268	171	173	263	137	146	200	135	174
Japan	Fukuoka	Miyanodaichou-park	FU5	MDC_3	190	270	129	187	268	174	203	266	140	146	200	135	174
Japan	Fukuoka	Miyanodaichou-park	FU5	MDC_4	188	270	123	196	253	165	170	263	140	146	197	132	174
Japan	Fukuoka	Miyanodaichou-park	FU5	MDC_4	188	284	123	199	253	174	170	263	143	146	200	138	177
Japan	Fukuoka	Miyanodaichou-park	FU5	MDC_5	190	286	126	187	253	180	140	269	140	146	197	132	174
Japan	Fukuoka	Miyanodaichou-park	FU5	MDC_5	190	286	129	187	253	180	170	275	140	146	200	135	174
Japan	Fukuoka	Miyanodaichou-park	FU5	MDC_6	188	268	129	196	259	168	173	266	140	146	200	138	177
Japan	Fukuoka	Miyanodaichou-park	FU5	MDC_6	188	268	129	211	259	174	173	269	158	149	200	138	186
Japan	Fukuoka	Miyanodaichou-park	FU5	MDC_7	188	272	129	187	271	174	170	266	140	146	209	132	177
Japan	Fukuoka	Miyanodaichou-park	FU5	MDC_7	188	272	129	202	271	180	170	269	155	146	209	138	186
Japan	Fukuoka	Miyanodaichou-park	FU5	MDC_8	188	272	123	187	253	165	170	263	140	146	200	132	174
Japan	Fukuoka	Miyanodaichou-park	FU5	MDC_8	188	284	123	199	253	180	170	269	143	146	206	138	174
Japan	Fukuoka	Miyanodaichou-park	FU5	MDC_9	188	270	123	196	253	168	170	263	137	146	200	132	174
Japan	Fukuoka	Miyanodaichou-park	FU5	MDC_9	188	270	126	199	253	180	173	269	140	146	200	138	174
Japan	Fukuoka	Miyanodaichou-park	FU5	MDC_10	188	284	129	190	253	180	170	263	140	146	200	132	183
Japan	Fukuoka	Miyanodaichou-park	FU5	MDC_10	188	284	129	199	253	189	170	263	140	146	200	132	183
Japan	Fukuoka	Miyanodaichou-park	FU5	MDC_11	188	272	126	202	250	168	170	263	140	146	200	135	174
Japan	Fukuoka	Miyanodaichou-park	FU5	MDC_11	190	284	126	202	253	174	170	263	140	146	209	138	174
Japan	Fukuoka	Miyanodaichou-park	FU5	MDC_12	192	270	126	196	253	171	170	263	140	146	197	132	171
Japan	Fukuoka	Miyanodaichou-park	FU5	MDC_12	192	270	126	196	253	171	197	263	158	146	197	132	177
Japan	Fukuoka	Miyanodaichou-park	FU5	MDC_13	194	284	126	187	0	171	170	263	140	146	200	132	174
Japan	Fukuoka	Miyanodaichou-park	FU5	MDC_13	194	284	126	199	0	180	170	266	155	146	200	135	183
Japan	Fukuoka	Miyanodaichou-park	FU5	MDC_14	192	0	132	181	253	171	170	272	137	146	197	132	186
Japan	Fukuoka	Miyanodaichou-park	FU5	MDC_14	192	0	132	181	253	180	170	272	140	146	200	132	186
Japan	Fukuoka	Miyanodaichou-park	FU5	MDC_15	188	270	126	202	253	180	194	266	140	146	200	135	177
Japan	Fukuoka	Miyanodaichou-park	FU5	MDC_15	188	270	126	202	253	180	194	269	155	146	200	138	180
Japan	Fukuoka	Miyanodaichou-park	FU5	MDC_16	190	284	126	181	253	165	170	263	140	146	200	132	174
Japan	Fukuoka	Miyanodaichou-park	FU5	MDC_16	192	284	126	181	253	168	200	266	143	146	200	135	180
Japan	Fukuoka	Miyanodaichou-park	FU5	MDC_17	190	276	126	187	268	174	170	263	140	146	200	132	174
Japan	Fukuoka	Miyanodaichou-park	FU5	MDC_17	190	276	129	187	277	174	170	263	143	146	206	138	174
Japan	Fukuoka	Miyanodaichou-park	FU5	MDC_18	188	268	126	181	253	165	0	263	140	146	200	132	171
Japan	Fukuoka	Miyanodaichou-park	FU5	MDC_18	188	268	129	202	253	165	0	269	140	146	200	135	171
Japan	Fukuoka	Miyanodaichou-park	FU5	MDC_19	188	268	126	0	253	174	170	263	140	146	200	132	168
Japan	Fukuoka	Miyanodaichou-park	FU5	MDC_19	188	268	129	0	256	174	170	269	155	146	200	135	174
Japan	Fukuoka	Miyanodaichou-park	FU5	MDC_20	188	268	126	190	271	168	170	263	143	146	200	135	186
Japan	Fukuoka	Miyanodaichou-park	FU5	MDC_20	188	268	132	199	271	180	173	272	143	146	206	138	186
Japan	Fukuoka	Higashi-park	FU6	H_1	190	270	126	187	253	171	173	266	137	146	194	135	174
Japan	Fukuoka	Higashi-park	FU6	H_1	190	270	129	202	280	180	173	266	140	146	197	135	174
Japan	Fukuoka	Higashi-park	FU6	H_2	190	274	126	181	253	168	200	263	140	146	209	135	183
Japan	Fukuoka	Higashi-park	FU6	H_2	190	276	126	187	253	168	200	266	155	146	209	135	183
Japan	Fukuoka	Higashi-park	FU6	H_3	188	268	129	181	259	174	197	266	140	146	200	129	174
Japan	Fukuoka	Higashi-park	FU6	H_3	188	268	129	181	259	180	197	269	140	146	200	138	177
Japan	Fukuoka	Higashi-park	FU6	H_4	180	268	129	181	271	174	173	263	152	140	209	132	177
Japan	Fukuoka	Higashi-park	FU6	H_4	190	268	129	187	280	180	173	275	155	146	209	135	177
Japan	Fukuoka	Higashi-park	FU6	H_5	188	284	126	181	256	180	173	263	155	146	209	132	177
Japan	Fukuoka	Higashi-park	FU6	H_5	190	284	129	190	280	180	173	269	158	146	209	138	177
Japan	Fukuoka	Higashi-park	FU6	H_6	188	284	129	181	250	165	170	266	140	146	197	135	183
Japan	Fukuoka	Higashi-park	FU6	H_6	188	284	129	181	250	180	173	269	140	146	200	135	189
Japan	Fukuoka	Higashi-park	FU6	H_7	188	284	126	202	256	180	173	263	140	146	200	135	174
Japan	Fukuoka	Higashi-park	FU6	H_7	190	284	129	202	256	180	173	266	140	146	200	135	174
Japan	Fukuoka	Higashi-park	FU6	H_8	188	270	126	196	0	165	173	263	140	146	200	132	168
Japan	Fukuoka	Higashi-park	FU6	H_8	188	270	129	199	0	168	173	269	155	146	200	135	168
Japan	Fukuoka	Higashi-park	FU6	H_9	188	276	129	181	268	168	173	263	140	146	206	135	174
Japan	Fukuoka	Higashi-park	FU6	H_9	188	284	141	202	268	180	173	269	155	149	206	135	174
Japan	Fukuoka	Higashi-park	FU6	H_10	188	284	126	196	253	165	170	263	140	146	200	132	174
Japan	Fukuoka	Higashi-park	FU6	H_10	188	284	126	199	253	180	170	275	140	146	200	138	174
Japan	Fukuoka	Higashi-park	FU6	H_11	188	284	126	181	271	168	176	263	140	146	200	132	183
Japan	Fukuoka	Higashi-park	FU6	H_11	188	284	126	187	271	171	176	275	140	146	200	132	183
Japan	Fukuoka	Higashi-park	FU6	H_12	188	270	0	181	0	180	170	266	137	146	209	132	177
Japan	Fukuoka	Higashi-park	FU6	H_12	188	284	0	187	0	180	170	269	140	146	209	138	183
Japan	Fukuoka	Higashi-park	FU6	H_13	188	284	129	196	253	174	176	266	137	146	0	132	174
Japan	Fukuoka	Higashi-park	FU6	H_13	188	284	129	202	253	180	176	272	158	146	0	138	174
Japan	Fukuoka	Higashi-park	FU6	H_14	188	276	126	187	0	171	200	263	140	146	200	132	174
Japan	Fukuoka	Higashi-park	FU6	H_14	190	276	126	196	0	180	200	269	155	146	200	135	174
Japan	Fukuoka	Higashi-park	FU6	H_15	188	268	123	187	0	165	170	263	140	146	200	135	171
Japan	Fukuoka	Higashi-park	FU6	H_15	188	268	123	190	0	174	170	269	140	146	200	138	171
Japan	Fukuoka	Higashi-park	FU6	H_16	190	284	0	181	253	174	170	263	140	134	200	138	174
Japan	Fukuoka	Higashi-park	FU6	H_16	190	284	0	190	253	180	170	263	143	146	200	138	186
Japan	Fukuoka	Higashi-park	FU6	H_17	188	268	129	187	259	168	164	263	137	140	200	132	174
Japan	Fukuoka	Higashi-park	FU6	H_17	188	268	129	199	259	180	164	266	140	146	209	138	186
Japan	Fukuoka	Higashi-park	FU6	H_18	188	284	126	187	253	168	176	263	143	146	200	132	174
Japan	Fukuoka	Higashi-park	FU6	H_18	188	284	126	190	259	174	176	266	155	146	206	132	174
Japan	Fukuoka	Higashi-park	FU6	H_19	188	272	126	190	259	180	197	263	140	146	200	132	186
Japan	Fukuoka	Higashi-park	FU6	H_19	188	284	126	190	259	180	197	266	140	146	200	135	186
Japan	Fukuoka	Higashi-park	FU6	H_20	188	270	126	187	253	165	173	266	140	146	200	138	174
Japan	Fukuoka	Higashi-park	FU6	H_20	188	270	126	187	253	171	173	269	140	146	200	141	174
Japan	Fukuoka	Higashi-park	FU6	H_21	188	270	126	202	259	165	173	269	140	146	206	138	174
Japan	Fukuoka	Higashi-park	FU6	H_21	188	270	129	202	259	180	176	275	140	146	209	141	174
Japan	Fukuoka	Chou Terminal_2019	FU7	C_19_1	190	284	126	181	259	168	173	269	140	146	203	135	171
Japan	Fukuoka	Chou Terminal_2019	FU7	C_19_1	192	284	126	190	262	174	173	269	155	146	209	135	174
Japan	Fukuoka	Chou Terminal_2019	FU7	C_19_2	190	268	126	190	268	171	173	263	140	146	200	132	174
Japan	Fukuoka	Chou Terminal_2019	FU7	C_19_2	190	284	126	202	280	180	197	275	155	146	200	138	183
Japan	Fukuoka	Chou Terminal_2019	FU7	C_19_3	190	268	129	190	250	165	173	263	140	146	200	135	174
Japan	Fukuoka	Chou Terminal_2019	FU7	C_19_3	190	268	129	190	253	180	173	269	155	146	200	138	177
Japan	Fukuoka	Chou Terminal_2019	FU7	C_19_4	190	284	126	196	259	165	173	263	152	146	200	132	186
Japan	Fukuoka	Chou Terminal_2019	FU7	C_19_4	190	284	126	196	259	168	173	263	155	146	209	138	186
Japan	Fukuoka	Chou Terminal_2019	FU7	C_19_5	190	284	126	187	253	180	176	260	140	146	200	126	174
Japan	Fukuoka	Chou Terminal_2019	FU7	C_19_5	190	284	126	187	253	180	176	263	140	146	200	132	186
Japan	Fukuoka	Chou Terminal_2019	FU7	C_19_6	190	268	132	196	268	168	170	272	137	146	200	132	174
Japan	Fukuoka	Chou Terminal_2019	FU7	C_19_6	190	268	132	196	268	168	170	272	155	146	200	141	174
Japan	Fukuoka	Chou Terminal_2019	FU7	C_19_7	190	268	126	184	280	171	197	266	137	146	200	135	174
Japan	Fukuoka	Chou Terminal_2019	FU7	C_19_7	190	270	126	184	280	180	197	269	140	146	206	135	174
Japan	Fukuoka	Chou Terminal_2019	FU7	C_19_8	190	268	132	181	268	168	173	266	137	146	200	132	174
Japan	Fukuoka	Chou Terminal_2019	FU7	C_19_8	190	268	132	196	268	168	173	272	155	146	200	141	174
Japan	Fukuoka	Chou Terminal_2019	FU7	C_19_9	190	268	126	187	268	165	170	263	152	146	200	132	186
Japan	Fukuoka	Chou Terminal_2019	FU7	C_19_9	190	268	126	196	268	180	170	263	155	146	209	141	186
Japan	Fukuoka	Chou Terminal_2019	FU7	C_19_10	190	268	126	187	268	165	173	263	152	146	200	135	186
Japan	Fukuoka	Chou Terminal_2019	FU7	C_19_10	190	268	129	196	268	180	173	263	155	146	209	141	186
Japan	Fukuoka	Chou Terminal_2019	FU7	C_19_11	190	284	123	181	271	165	173	266	140	146	200	135	168
Japan	Fukuoka	Chou Terminal_2019	FU7	C_19_11	190	284	129	181	271	180	173	269	155	146	200	138	183
Japan	Fukuoka	Chou Terminal_2019	FU7	C_19_12	190	284	126	190	259	168	176	263	140	146	200	129	171
Japan	Fukuoka	Chou Terminal_2019	FU7	C_19_12	190	284	126	202	259	171	176	275	140	146	200	135	174
Japan	Fukuoka	Chou Terminal_2019	FU7	C_19_13	190	284	126	187	259	165	173	263	152	146	200	132	186
Japan	Fukuoka	Chou Terminal_2019	FU7	C_19_13	190	284	126	196	259	180	173	263	155	146	209	138	186
Japan	Fukuoka	Chou Terminal_2019	FU7	C_19_14	190	284	126	190	253	165	197	266	140	146	200	138	174
Japan	Fukuoka	Chou Terminal_2019	FU7	C_19_14	190	284	126	202	253	174	197	269	155	146	200	138	174
Japan	Fukuoka	Chou Terminal_2018	FU8	C_18_1	190	278	126	187	253	180	0	263	155	146	200	132	174
Japan	Fukuoka	Chou Terminal_2018	FU8	C_18_1	190	278	126	190	253	180	0	269	155	146	200	138	177
Japan	Fukuoka	Chou Terminal_2018	FU8	C_18_2	190	268	126	202	0	168	173	263	140	146	200	132	165
Japan	Fukuoka	Chou Terminal_2018	FU8	C_18_2	190	268	126	202	0	180	173	269	155	146	200	135	165
Japan	Fukuoka	Chou Terminal_2018	FU8	C_18_3	190	268	126	181	253	171	170	269	137	146	200	138	171
Japan	Fukuoka	Chou Terminal_2018	FU8	C_18_3	190	270	126	190	253	180	170	275	140	146	200	141	171
Japan	Fukuoka	Chou Terminal_2018	FU8	C_18_4	190	0	126	181	0	168	164	0	137	146	200	135	168
Japan	Fukuoka	Chou Terminal_2018	FU8	C_18_4	192	0	126	202	0	168	164	0	140	146	200	138	174
Japan	Fukuoka	Chou Terminal_2018	FU8	C_18_5	190	268	129	0	259	165	170	263	137	146	0	132	171
Japan	Fukuoka	Chou Terminal_2018	FU8	C_18_5	190	268	132	0	259	165	170	263	140	146	0	132	171
Japan	Fukuoka	Chou Terminal_2018	FU8	C_18_6	190	268	126	190	0	180	0	269	140	146	206	129	174
Japan	Fukuoka	Chou Terminal_2018	FU8	C_18_6	190	268	126	190	0	180	0	272	140	146	206	132	174
Japan	Fukuoka	Chou Terminal_2018	FU8	C_18_7	190	270	126	181	253	180	0	266	137	146	200	129	174
Japan	Fukuoka	Chou Terminal_2018	FU8	C_18_7	190	284	126	202	253	180	0	269	155	146	200	138	174
Japan	Fukuoka	Chou Terminal_2018	FU8	C_18_8	186	268	123	187	250	171	0	269	140	146	197	135	174
Japan	Fukuoka	Chou Terminal_2018	FU8	C_18_8	186	282	123	187	259	180	0	269	140	146	200	135	174
Japan	Fukuoka	Chou Terminal_2018	FU8	C_18_9	190	284	126	202	280	165	173	263	137	146	197	132	177
Japan	Fukuoka	Chou Terminal_2018	FU8	C_18_9	198	284	126	202	280	180	173	263	137	146	200	135	177
Japan	Fukuoka	Chou Terminal_2018	FU8	C_18_11	190	274	126	187	253	171	0	266	140	146	200	132	165
Japan	Fukuoka	Chou Terminal_2018	FU8	C_18_11	190	274	126	202	280	180	0	266	155	146	200	141	174
Japan	Fukuoka	Chou Terminal_2018	FU8	C_18_12	188	268	126	187	253	171	0	266	137	146	200	138	174
Japan	Fukuoka	Chou Terminal_2018	FU8	C_18_12	188	278	126	202	253	180	0	269	137	146	200	138	174
Japan	Fukuoka	Sunset-park	FU9	SS_1	188	270	126	187	253	165	155	266	137	146	200	132	174
Japan	Fukuoka	Sunset-park	FU9	SS_1	190	284	126	190	271	180	155	266	155	146	200	135	174
Japan	Fukuoka	Sunset-park	FU9	SS_2	190	270	123	187	259	180	170	260	140	146	200	132	174
Japan	Fukuoka	Sunset-park	FU9	SS_2	192	284	126	190	259	180	170	269	155	146	200	132	174
Japan	Fukuoka	Sunset-park	FU9	SS_3	190	270	123	187	0	180	176	260	140	146	200	132	174
Japan	Fukuoka	Sunset-park	FU9	SS_3	192	270	126	190	0	180	176	269	155	146	200	132	174
Japan	Fukuoka	Sunset-park	FU9	SS_4	190	284	123	181	259	165	170	269	140	146	200	135	177
Japan	Fukuoka	Sunset-park	FU9	SS_4	192	284	123	196	259	180	170	269	155	146	209	138	183
Japan	Fukuoka	Sunset-park	FU9	SS_5	190	284	126	181	253	180	170	263	140	146	200	132	165
Japan	Fukuoka	Sunset-park	FU9	SS_5	190	284	126	187	253	180	170	266	155	146	200	132	174
Japan	Fukuoka	Sunset-park	FU9	SS_6	190	270	126	187	271	165	173	263	137	146	200	132	174
Japan	Fukuoka	Sunset-park	FU9	SS_6	192	270	129	187	271	180	173	263	140	146	200	138	189
Japan	Fukuoka	Sunset-park	FU9	SS_7	190	270	126	187	250	180	170	266	140	146	200	132	174
Japan	Fukuoka	Sunset-park	FU9	SS_7	192	270	126	187	271	180	170	266	155	146	200	141	174
Japan	Fukuoka	Sunset-park	FU9	SS_8	188	286	126	187	271	165	158	260	140	146	200	132	174
Japan	Fukuoka	Sunset-park	FU9	SS_8	192	286	126	190	271	180	158	269	155	146	200	138	186
Japan	Fukuoka	Sunset-park	FU9	SS_9	190	284	123	181	250	165	170	269	137	146	200	138	177
Japan	Fukuoka	Sunset-park	FU9	SS_9	192	284	123	196	250	180	170	269	155	146	209	138	186
Japan	Fukuoka	Sunset-park	FU9	SS_10	192	284	141	187	253	180	197	263	155	140	197	132	177
Japan	Fukuoka	Sunset-park	FU9	SS_10	192	284	144	196	253	180	197	269	155	146	200	138	186
Japan	Fukuoka	Sunset-park	FU9	SS_11	190	272	123	190	262	180	158	269	137	146	200	132	186
Japan	Fukuoka	Sunset-park	FU9	SS_11	192	284	123	190	271	180	158	269	137	146	206	135	186
Japan	Fukuoka	Sunset-park	FU9	SS_12	190	270	126	190	271	171	170	263	152	146	200	138	168
Japan	Fukuoka	Sunset-park	FU9	SS_12	190	270	129	196	271	171	170	269	155	146	200	141	171
Japan	Fukuoka	Sunset-park	FU9	SS_13	190	268	144	181	253	165	173	263	137	146	200	138	174
Japan	Fukuoka	Sunset-park	FU9	SS_13	192	268	144	187	259	180	173	269	137	146	200	138	186
Japan	Fukuoka	Sunset-park	FU9	SS_14	190	284	123	187	253	180	170	269	140	0	200	132	183
Japan	Fukuoka	Sunset-park	FU9	SS_14	190	284	126	187	253	180	170	269	155	0	209	138	186
Japan	Fukuoka	Sunset-park	FU9	SS_15	190	284	126	181	271	165	170	269	137	146	200	129	174
Japan	Fukuoka	Sunset-park	FU9	SS_15	190	284	129	181	271	171	170	269	140	146	200	141	174
Japan	Fukuoka	Sunset-park	FU9	SS_16	192	286	126	187	271	180	158	260	140	146	200	132	168
Japan	Fukuoka	Sunset-park	FU9	SS_16	192	286	129	190	271	180	158	266	155	146	200	138	168
Japan	Fukuoka	Sunset-park	FU9	SS_17	190	268	126	181	253	165	173	263	140	146	194	135	165
Japan	Fukuoka	Sunset-park	FU9	SS_17	192	268	126	190	253	180	173	269	155	146	200	138	174
Japan	Fukuoka	Sunset-park	FU9	SS_18	190	272	123	187	280	180	158	269	137	146	200	132	174
Japan	Fukuoka	Sunset-park	FU9	SS_18	190	284	123	190	280	180	158	269	140	146	206	135	186
Japan	Fukuoka	Sunset-park	FU9	SS_19	192	270	126	187	253	180	173	266	140	146	206	132	174
Japan	Fukuoka	Sunset-park	FU9	SS_19	192	284	129	190	253	180	173	269	140	146	206	141	174
Japan	Fukuoka	Sunset-park	FU9	SS_20	190	268	126	181	253	165	176	266	140	146	200	135	174
Japan	Fukuoka	Sunset-park	FU9	SS_20	192	268	126	202	253	180	176	266	140	146	200	135	174
Japan	Fukuoka	Sunset-park	FU9	SS_21	190	270	126	187	253	168	176	263	137	146	200	132	174
Japan	Fukuoka	Sunset-park	FU9	SS_21	190	284	126	190	253	171	176	263	140	146	200	132	174
Japan	Fukuoka	Sunset-park	FU9	SS_22	190	268	126	181	253	165	173	263	140	140	203	135	171
Japan	Fukuoka	Sunset-park	FU9	SS_22	190	268	126	190	253	174	173	269	140	146	209	141	171
Japan	Fukuoka	Minami-park	FU10	M_1	190	268	126	202	271	165	170	263	137	146	200	138	165
Japan	Fukuoka	Minami-park	FU10	M_1	190	268	126	202	271	180	170	275	155	146	200	138	165
Japan	Fukuoka	Minami-park	FU10	M_2	190	284	129	187	253	165	170	263	137	146	200	129	174
Japan	Fukuoka	Minami-park	FU10	M_2	190	284	129	199	253	168	176	263	140	146	200	132	177
Japan	Fukuoka	Minami-park	FU10	M_3	190	270	126	187	250	168	170	0	140	146	200	132	174
Japan	Fukuoka	Minami-park	FU10	M_3	190	270	126	202	253	180	173	0	155	146	200	138	174
Japan	Fukuoka	Minami-park	FU10	M_4	190	268	126	190	280	171	176	263	143	146	200	135	174
Japan	Fukuoka	Minami-park	FU10	M_4	190	268	126	202	280	180	197	269	155	146	200	135	177
Japan	Fukuoka	Minami-park	FU10	M_5	188	284	126	187	280	0	173	266	140	146	194	135	174
Japan	Fukuoka	Minami-park	FU10	M_5	188	284	126	190	280	0	176	269	140	146	206	141	177
Japan	Fukuoka	Minami-park	FU10	M_6	188	284	126	187	253	171	170	0	137	146	200	135	177
Japan	Fukuoka	Minami-park	FU10	M_6	188	284	126	187	253	174	176	0	137	146	200	138	177
Japan	Fukuoka	Minami-park	FU10	M_7	190	270	123	202	268	180	176	263	140	146	179	132	177
Japan	Fukuoka	Minami-park	FU10	M_7	192	270	126	202	268	180	176	269	155	146	179	138	177
Japan	Fukuoka	Minami-park	FU10	M_8	188	284	126	187	259	165	176	0	140	146	200	132	174
Japan	Fukuoka	Minami-park	FU10	M_8	188	284	126	187	259	168	176	0	155	146	200	135	174
Japan	Fukuoka	Minami-park	FU10	M_9	190	268	126	190	280	171	170	266	143	146	200	132	177
Japan	Fukuoka	Minami-park	FU10	M_9	192	268	129	202	280	180	176	272	155	146	206	132	180
Japan	Fukuoka	Minami-park	FU10	M_10	190	268	126	187	253	180	170	266	152	143	200	135	174
Japan	Fukuoka	Minami-park	FU10	M_10	192	268	126	190	253	180	170	266	155	146	200	138	174
Japan	Fukuoka	Minami-park	FU10	M_11	190	268	129	181	271	165	170	0	140	137	200	135	186
Japan	Fukuoka	Minami-park	FU10	M_11	192	284	144	181	271	180	170	0	140	146	200	141	186
Japan	Fukuoka	Minami-park	FU10	M_12	190	268	126	187	280	168	197	266	140	146	206	135	174
Japan	Fukuoka	Minami-park	FU10	M_12	190	284	126	202	280	180	197	266	155	146	206	138	177
Japan	Fukuoka	Minami-park	FU10	M_13	190	276	126	175	271	168	158	260	0	0	203	132	171
Japan	Fukuoka	Minami-park	FU10	M_13	192	276	132	196	271	180	176	263	0	0	203	135	171
Japan	Fukuoka	Minami-park	FU10	M_14	190	276	126	175	253	180	170	263	0	146	203	132	171
Japan	Fukuoka	Minami-park	FU10	M_14	192	276	129	187	253	180	185	263	0	146	209	135	171
Japan	Fukuoka	Minami-park	FU10	M_15	190	284	126	187	271	165	170	269	140	137	200	138	171
Japan	Fukuoka	Minami-park	FU10	M_15	190	284	126	202	280	165	173	275	155	137	200	138	177
Japan	Fukuoka	Minami-park	FU10	M_16	190	276	126	190	250	168	170	0	140	146	209	132	177
Japan	Fukuoka	Minami-park	FU10	M_16	190	276	126	199	271	180	170	0	155	146	209	135	186
Japan	Fukuoka	Minami-park	FU10	M_17	190	270	126	175	253	165	158	0	137	0	200	132	174
Japan	Fukuoka	Minami-park	FU10	M_17	192	270	132	202	253	168	176	0	155	0	203	135	192
Japan	Fukuoka	Hisayama-park	FU11	HY_1	192	284	123	187	259	171	170	263	140	146	200	132	174
Japan	Fukuoka	Hisayama-park	FU11	HY_1	192	284	126	187	259	180	170	275	155	146	200	138	174
Japan	Fukuoka	Hisayama-park	FU11	HY_2	190	270	123	0	271	171	170	269	137	143	200	135	171
Japan	Fukuoka	Hisayama-park	FU11	HY_2	190	270	129	0	271	180	170	269	140	146	200	135	171
Japan	Fukuoka	Hisayama-park	FU11	HY_3	190	270	123	199	0	165	170	263	143	146	197	132	171
Japan	Fukuoka	Hisayama-park	FU11	HY_3	192	270	129	199	0	171	170	263	155	146	200	135	171
Japan	Fukuoka	Hisayama-park	FU11	HY_4	166	284	123	172	253	171	170	263	140	146	200	135	171
Japan	Fukuoka	Hisayama-park	FU11	HY_4	192	284	126	181	280	174	170	263	155	146	200	138	174
Japan	Fukuoka	Hisayama-park	FU11	HY_5	190	272	129	0	280	171	170	266	140	146	197	129	177
Japan	Fukuoka	Hisayama-park	FU11	HY_5	190	284	129	0	280	171	170	269	140	146	200	132	177
Japan	Fukuoka	Hisayama-park	FU11	HY_6	192	270	132	0	280	171	170	0	137	146	200	138	174
Japan	Fukuoka	Hisayama-park	FU11	HY_6	192	270	132	0	280	180	170	0	155	146	200	138	174
Japan	Fukuoka	Hisayama-park	FU11	HY_7	170	270	123	199	0	180	170	269	140	146	203	132	174
Japan	Fukuoka	Hisayama-park	FU11	HY_7	180	270	126	199	0	180	170	275	155	146	203	135	174
Japan	Fukuoka	Hisayama-park	FU11	HY_8	190	270	126	0	256	168	170	266	140	146	185	132	174
Japan	Fukuoka	Hisayama-park	FU11	HY_8	192	270	126	0	274	180	170	266	140	146	200	138	174
Japan	Fukuoka	Hisayama-park	FU11	HY_9	170	284	123	0	271	174	170	263	140	146	200	132	174
Japan	Fukuoka	Hisayama-park	FU11	HY_9	170	284	123	0	271	180	170	263	155	146	200	132	174
Japan	Fukuoka	Hisayama-park	FU11	HY_10	170	284	126	0	0	171	170	0	140	146	173	126	174
Japan	Fukuoka	Hisayama-park	FU11	HY_10	170	284	126	0	0	171	170	0	140	146	206	135	174
Japan	Fukuoka	Hisayama-park	FU11	HY_11	192	284	126	181	271	174	170	272	137	146	200	132	174
Japan	Fukuoka	Hisayama-park	FU11	HY_11	192	284	129	187	271	180	170	275	140	146	200	132	177
Japan	Fukuoka	Hisayama-park	FU11	HY_12	190	270	126	190	274	168	170	263	140	146	203	123	186
Japan	Fukuoka	Hisayama-park	FU11	HY_12	190	270	132	190	280	174	170	266	155	146	203	132	186
Japan	Fukuoka	Hisayama-park	FU11	HY_13	190	270	126	0	256	180	170	0	155	146	200	132	165
Japan	Fukuoka	Hisayama-park	FU11	HY_13	190	284	126	0	256	180	170	0	155	146	200	135	174
Japan	Fukuoka	Hisayama-park	FU11	HY_14	192	284	126	172	253	168	170	263	137	146	200	132	171
Japan	Fukuoka	Hisayama-park	FU11	HY_14	192	284	126	190	253	171	170	272	140	146	200	135	174
Japan	Fukuoka	Higashihirao-park	FU12	HHO_1	190	284	126	193	271	168	0	263	137	146	194	132	174
Japan	Fukuoka	Higashihirao-park	FU12	HHO_1	190	284	126	196	271	174	0	269	137	146	194	132	177
Japan	Fukuoka	Higashihirao-park	FU12	HHO_2	190	270	126	0	253	180	170	263	140	146	200	135	171
Japan	Fukuoka	Higashihirao-park	FU12	HHO_2	190	270	126	0	259	180	173	275	152	146	206	135	177
Japan	Fukuoka	Higashihirao-park	FU12	HHO_3	190	268	126	0	280	168	170	269	140	143	197	132	177
Japan	Fukuoka	Higashihirao-park	FU12	HHO_3	190	268	126	0	280	180	170	269	140	146	197	138	177
Japan	Fukuoka	Higashihirao-park	FU12	HHO_4	190	284	126	190	253	165	170	263	140	146	200	132	174
Japan	Fukuoka	Higashihirao-park	FU12	HHO_4	196	284	126	199	253	171	170	269	155	146	212	135	174
Japan	Fukuoka	Higashihirao-park	FU12	HHO_5	166	270	126	199	271	171	170	263	140	146	203	132	174
Japan	Fukuoka	Higashihirao-park	FU12	HHO_5	180	284	126	199	271	180	170	263	152	146	203	132	186
Japan	Fukuoka	Higashihirao-park	FU12	HHO_6	192	0	126	196	253	171	170	263	137	140	194	135	171
Japan	Fukuoka	Higashihirao-park	FU12	HHO_6	194	0	126	196	253	180	170	269	155	146	200	141	171
Japan	Fukuoka	Higashihirao-park	FU12	HHO_7	188	284	123	187	259	0	170	269	140	146	194	132	174
Japan	Fukuoka	Higashihirao-park	FU12	HHO_7	188	284	126	199	259	0	173	275	143	146	200	138	189
Japan	Fukuoka	Higashihirao-park	FU12	HHO_8	190	268	126	190	253	165	170	263	140	146	200	135	174
Japan	Fukuoka	Higashihirao-park	FU12	HHO_8	190	284	126	199	253	171	200	269	155	146	212	141	174
Japan	Fukuoka	Higashihirao-park	FU12	HHO_9	190	268	132	0	0	171	170	263	140	146	200	132	168
Japan	Fukuoka	Higashihirao-park	FU12	HHO_9	192	270	132	0	0	180	170	266	188	146	206	135	174
Japan	Fukuoka	Higashihirao-park	FU12	HHO_10	190	284	129	187	259	174	170	263	140	146	206	132	168
Japan	Fukuoka	Higashihirao-park	FU12	HHO_10	192	284	129	196	259	180	173	269	155	146	206	135	171
Japan	Fukuoka	Higashihirao-park	FU12	HHO_11	190	284	126	199	253	174	170	266	140	146	191	135	177
Japan	Fukuoka	Higashihirao-park	FU12	HHO_11	190	284	126	199	271	180	170	269	152	146	206	135	177
Japan	Fukuoka	Higashihirao-park	FU12	HHO_12	192	272	126	202	259	0	170	263	140	146	200	132	174
Japan	Fukuoka	Higashihirao-park	FU12	HHO_12	192	272	126	202	271	0	170	266	155	146	200	138	174
Japan	Fukuoka	Higashihirao-park	FU12	HHO_13	190	272	153	190	262	0	170	269	140	0	200	132	171
Japan	Fukuoka	Higashihirao-park	FU12	HHO_13	190	272	153	199	271	0	170	275	155	0	200	141	183
Japan	Fukuoka	Higashihirao-park	FU12	HHO_14	190	268	126	199	271	174	170	266	140	146	209	135	174
Japan	Fukuoka	Higashihirao-park	FU12	HHO_14	190	268	126	199	271	174	173	269	155	146	209	135	174
Japan	Fukuoka	Higashihirao-park	FU12	HHO_15	190	284	132	0	259	168	170	260	155	146	200	135	180
Japan	Fukuoka	Higashihirao-park	FU12	HHO_15	190	284	132	0	271	171	170	263	155	146	200	135	183
Japan	Fukuoka	Higashihirao-park	FU12	HHO_16	192	268	126	187	0	180	170	0	140	146	200	129	177
Japan	Fukuoka	Higashihirao-park	FU12	HHO_16	192	268	126	187	0	189	176	0	155	146	200	132	177
Japan	Fukuoka	Higashihirao-park	FU12	HHO_17	190	268	126	0	259	168	170	263	137	137	200	132	174
Japan	Fukuoka	Higashihirao-park	FU12	HHO_17	190	268	126	0	259	180	170	269	155	146	200	135	186
Japan	Fukuoka	Higashihirao-park	FU12	HHO_18	190	284	129	190	253	165	170	263	137	143	206	132	168
Japan	Fukuoka	Higashihirao-park	FU12	HHO_18	190	284	129	190	271	180	170	263	140	146	209	138	177
Japan	Fukuoka	Higashihirao-park	FU12	HHO_19	190	270	126	196	253	168	170	263	188	146	206	138	177
Japan	Fukuoka	Higashihirao-park	FU12	HHO_19	192	284	126	202	253	171	176	272	188	146	206	138	177
Japan	Fukuoka	Higashihirao-park	FU12	HHO_20	190	268	126	190	253	180	170	269	155	146	200	135	177
Japan	Fukuoka	Higashihirao-park	FU12	HHO_20	190	268	126	190	253	180	170	269	155	146	200	141	177
Japan	Fukuoka	Higashihirao-park	FU12	HHO_21	190	268	126	175	271	168	170	266	152	137	194	132	165
Japan	Fukuoka	Higashihirao-park	FU12	HHO_21	190	268	132	199	271	171	170	269	155	146	194	138	174
Japan	Fukuoka	Higashihirao-park	FU12	HHO_22	190	270	126	0	259	174	176	263	0	146	200	132	174
Japan	Fukuoka	Higashihirao-park	FU12	HHO_22	190	270	129	0	259	174	176	263	0	146	200	138	174
Japan	Fukuoka	Higashihirao-park	FU12	HHO_23	190	270	129	202	253	0	170	263	155	146	200	141	165
Japan	Fukuoka	Higashihirao-park	FU12	HHO_23	192	274	141	202	253	0	170	275	155	146	200	141	174
Japan	Fukuoka	Higashihirao-park	FU12	HHO_24	190	268	126	202	0	0	170	263	140	146	200	138	174
Japan	Fukuoka	Higashihirao-park	FU12	HHO_24	198	268	126	202	0	0	170	269	155	146	206	141	183
Japan	Fukuoka	Higashihirao-park	FU12	HHO_25	190	284	123	0	253	171	170	263	140	146	206	135	168
Japan	Fukuoka	Higashihirao-park	FU12	HHO_25	190	284	129	0	253	180	200	263	155	146	206	135	168
Japan	Fukuoka	Higashihirao-park	FU12	HHO_26	188	284	129	181	280	168	170	263	140	146	200	132	174
Japan	Fukuoka	Higashihirao-park	FU12	HHO_26	188	284	129	187	280	174	170	269	140	146	200	132	174
Japan	Fukuoka	Higashihirao-park	FU12	HHO_27	192	268	126	202	256	180	170	263	140	140	200	132	174
Japan	Fukuoka	Higashihirao-park	FU12	HHO_27	192	268	126	202	256	180	173	263	155	140	200	135	186
Japan	Fukuoka	Heiseinomori-park	FU13	HSM_1	190	284	126	196	253	168	170	269	152	146	200	132	177
Japan	Fukuoka	Heiseinomori-park	FU13	HSM_1	190	284	126	199	253	180	170	272	155	146	209	135	177
Japan	Fukuoka	Heiseinomori-park	FU13	HSM_2	190	270	126	196	250	180	170	263	140	134	203	132	171
Japan	Fukuoka	Heiseinomori-park	FU13	HSM_2	192	270	129	196	280	180	170	269	140	146	203	138	186
Japan	Fukuoka	Heiseinomori-park	FU13	HSM_3	190	284	126	202	250	171	0	266	0	146	200	135	174
Japan	Fukuoka	Heiseinomori-park	FU13	HSM_3	190	286	126	202	280	180	0	266	0	146	200	141	186
Japan	Fukuoka	Heiseinomori-park	FU13	HSM_4	192	284	126	187	271	171	170	263	140	146	200	135	171
Japan	Fukuoka	Heiseinomori-park	FU13	HSM_4	192	284	126	196	280	180	173	263	140	146	200	135	171
Japan	Fukuoka	Heiseinomori-park	FU13	HSM_5	190	268	129	181	259	165	203	263	140	146	209	129	174
Japan	Fukuoka	Heiseinomori-park	FU13	HSM_5	190	268	129	187	259	168	203	275	140	146	209	132	189
Japan	Fukuoka	Heiseinomori-park	FU13	HSM_6	180	282	126	202	271	165	170	263	143	143	200	138	174
Japan	Fukuoka	Heiseinomori-park	FU13	HSM_6	180	284	126	202	271	180	170	269	155	146	209	141	174
Japan	Fukuoka	Heiseinomori-park	FU13	HSM_7	170	270	129	187	253	171	170	263	140	146	200	135	171
Japan	Fukuoka	Heiseinomori-park	FU13	HSM_7	190	270	129	190	280	180	170	269	158	149	200	141	171
Japan	Fukuoka	Heiseinomori-park	FU13	HSM_8	190	284	126	190	256	165	170	263	140	143	200	135	186
Japan	Fukuoka	Heiseinomori-park	FU13	HSM_8	190	284	126	199	271	171	170	272	140	146	200	138	186
Japan	Fukuoka	Heiseinomori-park	FU13	HSM_9	190	270	126	181	253	0	170	263	137	146	203	135	174
Japan	Fukuoka	Heiseinomori-park	FU13	HSM_9	190	270	126	190	259	0	170	269	140	146	203	138	174
Japan	Fukuoka	Heiseinomori-park	FU13	HSM_10	190	0	126	0	271	174	170	263	140	146	200	135	171
Japan	Fukuoka	Heiseinomori-park	FU13	HSM_10	190	0	126	0	271	180	173	263	152	146	200	138	171
Japan	Fukuoka	Heiseinomori-park	FU13	HSM_11	190	270	126	0	253	174	170	263	152	146	179	135	174
Japan	Fukuoka	Heiseinomori-park	FU13	HSM_11	190	276	129	0	253	180	170	269	155	146	179	138	177
Japan	Fukuoka	Heiseinomori-park	FU13	HSM_12	190	272	126	190	280	168	170	263	140	146	197	135	171
Japan	Fukuoka	Heiseinomori-park	FU13	HSM_12	192	272	126	190	280	180	170	263	140	146	200	138	171
Japan	Fukuoka	Heiseinomori-park	FU13	HSM_13	190	284	126	181	265	168	170	266	140	140	200	132	168
Japan	Fukuoka	Heiseinomori-park	FU13	HSM_13	190	284	126	190	280	180	170	269	140	146	200	135	168
Japan	Fukuoka	Heiseinomori-park	FU13	HSM_14	190	284	129	187	259	165	170	263	0	140	206	135	174
Japan	Fukuoka	Heiseinomori-park	FU13	HSM_14	198	284	141	196	259	180	170	275	0	146	209	138	174
Japan	Fukuoka	Heiseinomori-park	FU13	HSM_15	190	284	126	0	271	171	170	263	140	146	194	132	174
Japan	Fukuoka	Heiseinomori-park	FU13	HSM_15	192	284	126	0	271	180	170	269	140	146	194	132	174
Japan	Fukuoka	Heiseinomori-park	FU13	HSM_16	192	270	126	187	268	171	170	263	140	146	200	135	174
Japan	Fukuoka	Heiseinomori-park	FU13	HSM_16	192	270	126	196	271	174	170	269	140	146	200	138	174
Japan	Fukuoka	Heiseinomori-park	FU13	HSM_17	190	270	123	0	271	171	170	263	140	146	200	126	171
Japan	Fukuoka	Heiseinomori-park	FU13	HSM_17	190	284	123	0	280	180	170	269	155	146	200	138	174
Japan	Fukuoka	Heiseinomori-park	FU13	HSM_18	190	284	132	190	253	174	170	263	140	146	200	135	174
Japan	Fukuoka	Heiseinomori-park	FU13	HSM_18	192	284	132	199	253	174	170	263	140	146	203	138	186
Japan	Fukuoka	Heiseinomori-park	FU13	HSM_19	190	268	126	0	253	165	170	257	140	146	200	135	177
Japan	Fukuoka	Heiseinomori-park	FU13	HSM_19	190	268	126	0	253	171	170	269	155	146	200	138	177
Japan	Fukuoka	Heiseinomori-park	FU13	HSM_20	190	272	126	0	280	168	170	0	140	146	197	132	174
Japan	Fukuoka	Heiseinomori-park	FU13	HSM_20	192	284	126	0	280	171	170	0	140	146	197	132	174
Japan	Fukuoka	Heiseinomori-park	FU13	HSM_21	192	270	126	202	271	0	170	0	140	146	194	132	165
Japan	Fukuoka	Heiseinomori-park	FU13	HSM_21	192	276	126	217	271	0	170	0	155	146	200	135	174
Japan	Fukuoka	Heiseinomori-park	FU13	HSM_22	190	284	126	187	253	0	170	0	140	146	194	132	174
Japan	Fukuoka	Heiseinomori-park	FU13	HSM_22	190	284	126	187	253	0	170	0	140	146	200	135	183
Japan	Fukuoka	Heiseinomori-park	FU13	HSM_23	190	270	129	187	271	165	170	263	140	143	203	132	177
Japan	Fukuoka	Heiseinomori-park	FU13	HSM_23	190	270	129	199	274	189	197	263	152	146	203	135	177
Japan	Fukuoka	Heiseinomori-park	FU13	HSM_24	190	276	126	181	253	0	170	269	140	146	200	129	165
Japan	Fukuoka	Heiseinomori-park	FU13	HSM_24	190	276	126	199	259	0	170	269	140	146	200	135	174
Japan	Fukuoka	Heiseinomori-park	FU13	HSM_25	190	270	126	181	262	174	170	263	140	146	197	135	186
Japan	Fukuoka	Heiseinomori-park	FU13	HSM_25	192	270	126	199	280	180	170	263	140	146	200	141	186
Japan	Fukuoka	Heiseinomori-park	FU13	HSM_26	192	270	129	199	253	180	170	263	140	146	200	138	171
Japan	Fukuoka	Heiseinomori-park	FU13	HSM_26	192	270	129	199	271	180	170	269	155	146	200	141	189
Japan	Fukuoka	Heiseinomori-park	FU13	HSM_27	192	270	126	190	259	180	170	263	140	146	194	132	174
Japan	Fukuoka	Heiseinomori-park	FU13	HSM_27	192	276	126	190	259	180	170	266	155	146	200	135	186
Japan	Fukuoka	Heiseinomori-park	FU13	HSM_28	190	284	126	187	250	0	170	263	152	140	200	135	174
Japan	Fukuoka	Heiseinomori-park	FU13	HSM_28	190	284	126	196	271	0	170	269	155	140	206	138	174
Japan	Fukuoka	Heiseinomori-park	FU13	HSM_29	190	270	126	199	259	168	170	0	140	146	200	132	177
Japan	Fukuoka	Heiseinomori-park	FU13	HSM_29	192	270	129	199	259	168	170	0	155	146	209	132	177
Japan	Fukuoka	Heiseinomori-park	FU13	HSM_30	190	268	126	199	0	174	170	269	140	146	200	135	165
Japan	Fukuoka	Heiseinomori-park	FU13	HSM_30	190	268	126	199	0	180	170	269	140	146	200	138	165
Japan	Fukuoka	Kanatakenosato-park	FU14	KTS_1	190	268	129	0	259	174	170	263	140	137	200	132	165
Japan	Fukuoka	Kanatakenosato-park	FU14	KTS_1	190	284	129	0	259	174	170	266	140	146	200	132	177
Japan	Fukuoka	Kanatakenosato-park	FU14	KTS_2	190	268	141	0	259	171	170	260	140	146	200	132	171
Japan	Fukuoka	Kanatakenosato-park	FU14	KTS_2	190	268	153	0	271	180	170	260	140	146	200	135	174
Japan	Fukuoka	Kanatakenosato-park	FU14	KTS_3	190	272	129	202	271	180	170	263	140	146	200	132	171
Japan	Fukuoka	Kanatakenosato-park	FU14	KTS_3	190	272	141	202	271	180	176	263	143	146	200	132	177
Japan	Fukuoka	Kanatakenosato-park	FU14	KTS_4	190	272	126	196	271	171	170	263	140	146	206	132	165
Japan	Fukuoka	Kanatakenosato-park	FU14	KTS_4	190	272	126	202	271	171	170	269	143	146	206	132	183
Japan	Fukuoka	Kanatakenosato-park	FU14	KTS_5	190	280	126	0	0	171	170	263	140	146	203	132	168
Japan	Fukuoka	Kanatakenosato-park	FU14	KTS_5	192	284	126	0	0	180	170	263	155	146	203	135	177
Japan	Fukuoka	Kanatakenosato-park	FU14	KTS_6	190	270	126	199	271	168	170	269	137	146	200	132	168
Japan	Fukuoka	Kanatakenosato-park	FU14	KTS_6	192	270	126	199	280	174	173	269	140	146	200	132	174
Japan	Fukuoka	Kanatakenosato-park	FU14	KTS_7	190	272	126	202	256	165	170	266	140	146	197	132	168
Japan	Fukuoka	Kanatakenosato-park	FU14	KTS_7	190	272	126	202	280	171	203	266	143	146	206	138	180
Japan	Fukuoka	Kanatakenosato-park	FU14	KTS_8	190	284	129	187	259	165	170	263	140	146	200	132	165
Japan	Fukuoka	Kanatakenosato-park	FU14	KTS_8	190	284	129	199	259	174	173	275	143	146	200	132	186
Japan	Fukuoka	Kanatakenosato-park	FU14	KTS_9	190	284	129	181	250	180	170	266	140	137	200	138	177
Japan	Fukuoka	Kanatakenosato-park	FU14	KTS_9	190	284	129	187	250	180	179	269	155	146	206	141	180
Japan	Fukuoka	Kanatakenosato-park	FU14	KTS_10	190	284	126	196	280	180	170	263	140	146	194	132	174
Japan	Fukuoka	Kanatakenosato-park	FU14	KTS_10	192	284	126	199	280	180	170	269	155	146	197	132	177
Japan	Fukuoka	Kanatakenosato-park	FU14	KTS_11	190	284	129	211	259	168	173	263	140	146	200	132	177
Japan	Fukuoka	Kanatakenosato-park	FU14	KTS_11	190	284	132	211	259	180	197	269	140	146	200	132	177
Japan	Fukuoka	Kanatakenosato-park	FU14	KTS_12	190	284	126	196	268	168	185	263	140	146	200	132	165
Japan	Fukuoka	Kanatakenosato-park	FU14	KTS_12	190	284	126	196	271	168	185	272	155	146	200	132	183
Japan	Fukuoka	Kanatakenosato-park	FU14	KTS_13	190	284	132	187	259	180	170	263	140	146	200	132	171
Japan	Fukuoka	Kanatakenosato-park	FU14	KTS_13	190	284	132	187	259	180	170	272	140	146	200	132	177
Japan	Fukuoka	Nishiaburayama-park	FU15	NAY_1	190	284	123	190	259	180	176	269	140	146	200	132	174
Japan	Fukuoka	Nishiaburayama-park	FU15	NAY_1	190	284	123	199	259	180	176	272	143	149	200	138	174
Japan	Fukuoka	Nishiaburayama-park	FU15	NAY_2	190	284	126	187	259	171	197	266	140	146	197	135	171
Japan	Fukuoka	Nishiaburayama-park	FU15	NAY_2	190	284	126	187	259	180	197	269	155	146	200	138	177
Japan	Fukuoka	Nishiaburayama-park	FU15	NAY_3	188	270	126	196	0	165	179	266	140	146	200	132	174
Japan	Fukuoka	Nishiaburayama-park	FU15	NAY_3	188	276	126	202	0	165	179	269	155	146	209	132	174
Japan	Fukuoka	Nishiaburayama-park	FU15	NAY_4	190	276	129	196	271	180	170	263	140	146	194	132	180
Japan	Fukuoka	Nishiaburayama-park	FU15	NAY_4	190	278	129	196	271	180	203	266	140	146	200	132	183
Japan	Fukuoka	Nishiaburayama-park	FU15	NAY_5	190	284	129	181	250	174	170	269	152	146	200	132	174
Japan	Fukuoka	Nishiaburayama-park	FU15	NAY_5	192	284	129	190	271	180	173	272	155	146	206	135	177
Japan	Fukuoka	Nishiaburayama-park	FU15	NAY_6	190	282	129	0	0	174	170	263	140	146	200	135	174
Japan	Fukuoka	Nishiaburayama-park	FU15	NAY_6	190	282	129	0	0	180	170	269	140	146	206	138	174
Japan	Fukuoka	Nishiaburayama-park	FU15	NAY_7	190	268	126	181	253	168	170	0	143	146	200	126	186
Japan	Fukuoka	Nishiaburayama-park	FU15	NAY_7	190	284	126	187	253	180	170	0	155	146	206	135	186
Japan	Fukuoka	Nishiaburayama-park	FU15	NAY_8	190	272	126	181	259	168	170	0	155	0	200	135	171
Japan	Fukuoka	Nishiaburayama-park	FU15	NAY_8	192	272	126	190	259	180	170	0	158	0	200	135	186
Japan	Fukuoka	Nishiaburayama-park	FU15	NAY_9	190	284	126	187	271	165	170	266	140	137	200	138	177
Japan	Fukuoka	Nishiaburayama-park	FU15	NAY_9	190	284	126	196	271	171	170	269	143	146	209	141	177
Japan	Fukuoka	Kashibara-park	FU16	KB_1	190	284	126	190	253	171	170	263	140	146	200	135	171
Japan	Fukuoka	Kashibara-park	FU16	KB_1	192	284	126	199	253	180	170	263	155	146	200	138	177
Japan	Fukuoka	Kashibara-park	FU16	KB_2	190	270	132	187	271	180	170	263	140	146	200	135	171
Japan	Fukuoka	Kashibara-park	FU16	KB_2	190	270	132	187	271	180	170	269	155	146	206	138	174
Japan	Fukuoka	Kashibara-park	FU16	KB_3	192	270	126	181	259	0	0	263	140	137	200	135	177
Japan	Fukuoka	Kashibara-park	FU16	KB_3	192	270	126	190	259	0	0	269	140	146	200	138	177
Japan	Fukuoka	Kashibara-park	FU16	KB_4	190	284	132	190	271	174	170	263	140	146	200	135	171
Japan	Fukuoka	Kashibara-park	FU16	KB_4	190	284	132	190	271	180	173	269	140	146	206	138	174
Japan	Fukuoka	Kashibara-park	FU16	KB_5	190	284	126	0	0	180	170	0	140	146	206	135	171
Japan	Fukuoka	Kashibara-park	FU16	KB_5	190	284	126	0	0	180	173	0	155	146	209	138	174
Japan	Fukuoka	Kashibara-park	FU16	KB_6	190	270	126	181	253	165	170	0	140	0	200	132	174
Japan	Fukuoka	Kashibara-park	FU16	KB_6	190	270	126	181	253	174	173	0	140	0	200	135	174
Japan	Fukuoka	Kashibara-park	FU16	KB_7	190	284	132	190	271	174	170	263	140	146	200	135	171
Japan	Fukuoka	Kashibara-park	FU16	KB_7	190	284	132	190	271	180	173	269	155	146	206	138	171
Japan	Fukuoka	Kashibara-park	FU16	KB_8	190	268	126	190	253	180	170	0	140	146	200	135	174
Japan	Fukuoka	Kashibara-park	FU16	KB_8	190	268	126	190	253	180	173	0	155	146	206	135	186
Japan	Fukuoka	Hinouraike-park	FU17	HUI_1	190	268	126	199	271	174	170	263	140	143	200	129	177
Japan	Fukuoka	Hinouraike-park	FU17	HUI_1	190	270	126	199	271	174	170	266	155	146	200	132	183
Japan	Fukuoka	Hinouraike-park	FU17	HUI_2	190	268	126	190	250	180	170	269	140	140	200	138	183
Japan	Fukuoka	Hinouraike-park	FU17	HUI_2	190	284	129	199	280	180	176	269	155	140	200	141	183
Japan	Fukuoka	Hinouraike-park	FU17	HUI_3	190	284	132	187	253	171	170	266	140	146	206	132	174
Japan	Fukuoka	Hinouraike-park	FU17	HUI_3	190	284	132	190	253	171	170	272	155	146	206	138	174
Japan	Fukuoka	Hinouraike-park	FU17	HUI_4	190	270	126	0	271	165	0	263	137	146	200	132	177
Japan	Fukuoka	Hinouraike-park	FU17	HUI_4	190	284	129	0	271	180	0	269	140	146	200	135	186
Japan	Fukuoka	Ishizaki-town	FU18	IZ_1	190	284	129	187	253	165	173	263	140	146	200	132	165
Japan	Fukuoka	Ishizaki-town	FU18	IZ_1	192	284	129	196	253	171	203	269	140	146	200	132	183
Japan	Fukuoka	Ishizaki-town	FU18	IZ_2	190	268	126	196	271	165	170	263	140	137	200	135	171
Japan	Fukuoka	Ishizaki-town	FU18	IZ_2	190	270	126	196	271	180	170	263	140	146	200	135	177
Japan	Fukuoka	Ishizaki-town	FU18	IZ_3	190	274	126	181	271	174	170	263	140	146	179	135	174
Japan	Fukuoka	Ishizaki-town	FU18	IZ_3	192	274	126	190	271	180	170	266	140	146	197	135	186
Japan	Fukuoka	Ishizaki-town	FU18	IZ_4	190	268	126	187	259	171	170	260	140	146	200	135	171
Japan	Fukuoka	Ishizaki-town	FU18	IZ_4	190	274	126	202	259	180	170	269	140	146	200	135	174
Japan	Fukuoka	Ishizaki-town	FU18	IZ_5	170	268	126	190	262	165	170	263	137	146	200	135	171
Japan	Fukuoka	Ishizaki-town	FU18	IZ_5	180	268	129	199	274	174	173	269	140	146	200	135	174
Japan	Fukuoka	Ishizaki-town	FU18	IZ_6	190	284	126	187	268	165	170	266	140	146	200	132	171
Japan	Fukuoka	Ishizaki-town	FU18	IZ_6	190	284	126	190	280	174	170	269	155	146	200	135	174
Japan	Fukuoka	Ishizaki-town	FU18	IZ_7	190	284	123	0	256	168	170	0	140	146	176	123	174
Japan	Fukuoka	Ishizaki-town	FU18	IZ_7	190	284	126	0	256	180	170	0	155	146	200	135	189
Japan	Fukuoka	Ishizaki-town	FU18	IZ_8	190	268	123	199	250	165	200	260	140	146	194	132	177
Japan	Fukuoka	Ishizaki-town	FU18	IZ_8	192	268	123	199	250	171	200	263	143	149	194	135	177
Japan	Fukuoka	Ishizaki-town	FU18	IZ_9	190	268	126	199	259	171	170	263	140	146	200	132	174
Japan	Fukuoka	Ishizaki-town	FU18	IZ_9	190	268	126	199	259	174	170	263	155	146	200	132	174
Japan	Fukuoka	Ishizaki-town	FU18	IZ_10	190	268	126	0	271	168	173	266	140	140	200	135	174
Japan	Fukuoka	Ishizaki-town	FU18	IZ_10	192	272	126	0	271	168	173	269	155	146	200	141	174
Japan	Fukuoka	Ishizaki-town	FU18	IZ_11	190	268	126	190	253	168	170	260	140	146	200	126	174
Japan	Fukuoka	Ishizaki-town	FU18	IZ_11	190	284	129	190	253	168	170	263	140	146	200	132	174
Japan	Fukuoka	Ishizaki-town	FU18	IZ_12	190	268	126	181	253	165	197	266	140	146	206	132	171
Japan	Fukuoka	Ishizaki-town	FU18	IZ_12	190	268	129	187	253	174	197	269	140	146	206	135	180
Japan	Fukuoka	Ishizaki-town	FU18	IZ_13	190	270	132	187	253	174	170	263	155	143	179	132	165
Japan	Fukuoka	Ishizaki-town	FU18	IZ_13	190	270	132	187	253	174	173	269	158	146	179	138	174
Japan	Fukuoka	Ishizaki-town	FU18	IZ_14	190	268	126	0	280	174	170	263	152	146	200	120	174
Japan	Fukuoka	Ishizaki-town	FU18	IZ_14	190	272	126	0	280	180	170	269	155	146	200	138	174
Japan	Fukuoka	Ishizaki-town	FU18	IZ_15	190	276	129	187	259	174	170	263	140	146	200	132	165
Japan	Fukuoka	Ishizaki-town	FU18	IZ_15	190	276	129	187	259	180	173	263	155	146	200	138	165
Japan	Fukuoka	Ishizaki-town	FU18	IZ_16	192	268	129	187	271	171	170	263	140	146	200	135	183
Japan	Fukuoka	Ishizaki-town	FU18	IZ_16	192	268	129	202	271	180	170	266	155	149	200	135	189
Japan	Fukuoka	Ishizaki-town	FU18	IZ_17	190	274	126	187	259	168	170	263	140	146	200	126	174
Japan	Fukuoka	Ishizaki-town	FU18	IZ_17	190	274	126	199	259	180	173	266	155	146	200	135	174
Japan	Fukuoka	Ishizaki-town	FU18	IZ_18	190	284	126	0	271	171	170	257	140	146	194	141	177
Japan	Fukuoka	Ishizaki-town	FU18	IZ_18	190	284	129	0	271	171	170	257	143	146	200	141	177
Japan	Fukuoka	Ishizaki-town	FU18	IZ_19	190	268	126	181	271	168	170	263	140	146	200	132	171
Japan	Fukuoka	Ishizaki-town	FU18	IZ_19	190	284	129	181	271	168	173	266	155	146	206	132	174
Japan	Fukuoka	Ishizaki-town	FU18	IZ_20	190	270	132	199	256	165	197	263	137	146	179	135	174
Japan	Fukuoka	Ishizaki-town	FU18	IZ_20	192	270	132	202	271	165	200	269	140	146	200	138	174
Japan	Fukuoka	Ishizaki-town	FU18	IZ_21	190	268	126	0	0	165	170	272	137	146	200	135	174
Japan	Fukuoka	Ishizaki-town	FU18	IZ_21	192	284	126	0	0	180	170	272	155	146	200	138	174
Japan	Fukuoka	Ishizaki-town	FU18	IZ_22	190	268	126	181	0	174	170	263	140	146	179	135	174
Japan	Fukuoka	Ishizaki-town	FU18	IZ_22	190	274	126	190	0	180	173	266	140	146	203	138	174
Japan	Fukuoka	Ishizaki-town	FU18	IZ_23	190	284	126	187	265	180	170	263	140	146	200	132	168
Japan	Fukuoka	Ishizaki-town	FU18	IZ_23	190	284	126	199	280	180	170	266	143	146	200	132	186
Japan	Fukuoka	Ishizaki-town	FU18	IZ_24	190	274	126	181	253	165	170	263	140	146	194	135	174
Japan	Fukuoka	Ishizaki-town	FU18	IZ_24	190	284	126	199	253	180	173	266	143	146	194	135	174
Japan	Fukuoka	Ishizaki-town	FU18	IZ_25	190	284	126	187	268	180	170	263	140	140	200	135	165
Japan	Fukuoka	Ishizaki-town	FU18	IZ_25	192	284	126	199	268	180	170	266	140	146	200	141	186
Japan	Fukuoka	Ishizaki-town	FU18	IZ_26	190	284	126	0	0	168	170	260	140	140	200	132	174
Japan	Fukuoka	Ishizaki-town	FU18	IZ_26	190	284	129	0	0	174	170	260	143	146	200	132	174
Japan	Fukuoka	Ishizaki-town	FU18	IZ_27	190	272	129	199	256	165	173	263	140	137	200	132	174
Japan	Fukuoka	Ishizaki-town	FU18	IZ_27	190	272	129	199	271	180	173	263	140	140	200	138	177
Japan	Kitakyushu	Tachiura Terminal_T1	KK1	TU_T1-1	190	270	126	190	259	174	170	263	140	134	200	132	189
Japan	Kitakyushu	Tachiura Terminal_T1	KK1	TU_T1-1	198	270	126	199	259	180	170	263	155	146	200	132	189
Japan	Kitakyushu	Tachiura Terminal_T1	KK1	TU_T1-2	190	268	129	196	253	168	170	263	140	146	200	132	165
Japan	Kitakyushu	Tachiura Terminal_T1	KK1	TU_T1-2	190	268	129	199	280	171	200	266	152	149	200	135	165
Japan	Kitakyushu	Tachiura Terminal_T1	KK1	TU_T1-3	190	270	126	196	271	180	197	266	140	146	194	132	171
Japan	Kitakyushu	Tachiura Terminal_T1	KK1	TU_T1-3	192	270	129	202	271	180	197	269	140	149	194	138	174
Japan	Kitakyushu	Tachiura Terminal_T1	KK1	TU_T1-4	190	272	126	187	268	165	173	263	140	146	200	138	171
Japan	Kitakyushu	Tachiura Terminal_T1	KK1	TU_T1-4	190	272	132	190	268	171	173	269	155	146	200	138	174
Japan	Kitakyushu	Tachiura Terminal_T1	KK1	TU_T1-5	190	268	129	190	262	165	197	263	137	146	200	132	171
Japan	Kitakyushu	Tachiura Terminal_T1	KK1	TU_T1-5	192	270	129	190	262	171	197	269	140	146	200	135	180
Japan	Kitakyushu	Tachiura Terminal_T1	KK1	TU_T1-6	190	270	129	202	250	171	173	263	140	146	200	132	174
Japan	Kitakyushu	Tachiura Terminal_T1	KK1	TU_T1-6	190	284	132	202	250	180	173	266	140	146	200	135	177
Japan	Kitakyushu	Tachiura Terminal_T1	KK1	TU_T1-7	192	270	126	190	253	174	170	263	140	146	191	132	165
Japan	Kitakyushu	Tachiura Terminal_T1	KK1	TU_T1-7	192	270	129	199	253	180	170	263	155	146	191	138	183
Japan	Kitakyushu	Tachiura Terminal_T1	KK1	TU_T1-8	190	270	129	187	259	168	170	269	140	143	200	132	174
Japan	Kitakyushu	Tachiura Terminal_T1	KK1	TU_T1-8	190	270	132	199	259	168	182	272	140	146	200	141	174
Japan	Kitakyushu	Tachiura Terminal_T1	KK1	TU_T1-9	190	270	0	187	253	171	170	266	140	143	200	138	168
Japan	Kitakyushu	Tachiura Terminal_T1	KK1	TU_T1-9	192	270	0	196	259	180	170	269	140	146	200	138	186
Japan	Kitakyushu	Tachiura Terminal_T1	KK1	TU_T1-10	190	272	129	199	253	174	170	263	140	146	197	132	171
Japan	Kitakyushu	Tachiura Terminal_T1	KK1	TU_T1-10	190	272	132	199	259	180	170	266	155	146	200	135	177
Japan	Kitakyushu	Tachiura Terminal_T1	KK1	TU_T1-11	190	268	126	190	253	174	197	263	140	134	200	135	189
Japan	Kitakyushu	Tachiura Terminal_T1	KK1	TU_T1-11	190	286	126	199	253	180	197	269	140	146	200	138	189
Japan	Kitakyushu	Tachiura Terminal_T1	KK1	TU_T1-12	190	284	123	0	250	180	170	263	143	146	206	132	174
Japan	Kitakyushu	Tachiura Terminal_T1	KK1	TU_T1-12	190	284	129	0	250	180	200	269	155	146	209	132	174
Japan	Kitakyushu	Tachiura Terminal_T1	KK1	TU_T1-13	190	276	126	190	271	174	173	266	155	146	200	132	168
Japan	Kitakyushu	Tachiura Terminal_T1	KK1	TU_T1-13	190	276	126	196	271	180	173	269	155	146	200	132	186
Japan	Kitakyushu	Tachiura Terminal_T1	KK1	TU_T1-14	190	276	126	190	271	174	173	266	155	146	200	132	168
Japan	Kitakyushu	Tachiura Terminal_T1	KK1	TU_T1-14	190	276	129	196	271	180	173	269	155	146	200	132	177
Japan	Kitakyushu	Tachiura Terminal_T1	KK1	TU_T1-15	192	268	126	199	253	180	170	263	140	146	200	132	174
Japan	Kitakyushu	Tachiura Terminal_T1	KK1	TU_T1-15	192	270	126	199	253	180	170	269	140	146	200	138	180
Japan	Kitakyushu	Tachiura Terminal_T1	KK1	TU_T1-16	190	270	126	181	271	165	173	263	140	146	200	132	171
Japan	Kitakyushu	Tachiura Terminal_T1	KK1	TU_T1-16	192	284	129	181	271	174	194	269	155	146	209	135	171
Japan	Kitakyushu	Tachiura Terminal_T1	KK1	TU_T1-17	190	270	126	211	271	183	170	269	140	146	200	132	171
Japan	Kitakyushu	Tachiura Terminal_T1	KK1	TU_T1-17	192	270	132	211	271	183	170	275	155	146	206	132	180
Japan	Kitakyushu	Tachiura Terminal_T1	KK1	TU_T1-18	190	282	129	187	253	168	170	263	155	146	200	138	174
Japan	Kitakyushu	Tachiura Terminal_T1	KK1	TU_T1-18	190	286	129	196	280	171	170	263	155	146	200	141	180
Japan	Kitakyushu	Tachiura Terminal_T1	KK1	TU_T1-19	190	284	129	172	250	168	158	260	140	0	200	138	174
Japan	Kitakyushu	Tachiura Terminal_T1	KK1	TU_T1-19	190	284	129	199	250	168	158	266	155	0	200	138	177
Japan	Kitakyushu	Tachiura Terminal_T1	KK1	TU_T1-20	190	268	126	196	271	180	170	266	140	146	194	132	171
Japan	Kitakyushu	Tachiura Terminal_T1	KK1	TU_T1-20	190	268	129	202	271	180	197	269	140	149	194	138	171
Japan	Kitakyushu	Tachiura Terminal_T1	KK1	TU_T1-21	190	272	126	187	271	168	170	266	155	146	200	132	174
Japan	Kitakyushu	Tachiura Terminal_T1	KK1	TU_T1-21	190	272	129	196	271	180	203	269	155	149	200	138	174
Japan	Kitakyushu	Tachiura Terminal_T1	KK1	TU_T1-22	190	270	126	187	271	174	170	263	137	143	200	138	174
Japan	Kitakyushu	Tachiura Terminal_T1	KK1	TU_T1-22	190	284	132	187	271	174	170	266	140	146	200	138	174
Japan	Kitakyushu	Tachiura Terminal_T1	KK1	TU_T1-23	190	284	132	187	271	180	170	263	140	146	200	132	177
Japan	Kitakyushu	Tachiura Terminal_T1	KK1	TU_T1-23	190	284	132	199	271	180	182	269	152	146	200	132	177
Japan	Kitakyushu	Tachiura Terminal_T1	KK1	TU_T1-24	190	284	0	187	0	168	170	263	140	140	200	129	180
Japan	Kitakyushu	Tachiura Terminal_T1	KK1	TU_T1-24	190	284	0	196	0	171	170	263	155	146	200	135	180
Japan	Kitakyushu	Tachiura Terminal_T1	KK1	TU_T1-26	190	270	0	196	280	180	170	263	140	143	200	132	165
Japan	Kitakyushu	Tachiura Terminal_T1	KK1	TU_T1-26	190	284	0	196	280	180	170	275	155	146	200	138	183
Japan	Kitakyushu	Tachiura Terminal_T2	KK2	TU_T2-1	192	268	126	199	271	180	170	266	137	137	200	135	171
Japan	Kitakyushu	Tachiura Terminal_T2	KK2	TU_T2-1	192	268	129	199	280	180	170	269	140	146	200	135	177
Japan	Kitakyushu	Tachiura Terminal_T2	KK2	TU_T2-2	190	268	129	190	253	174	203	272	155	140	200	132	168
Japan	Kitakyushu	Tachiura Terminal_T2	KK2	TU_T2-2	192	284	129	190	253	189	203	275	155	146	200	132	177
Japan	Kitakyushu	Tachiura Terminal_T2	KK2	TU_T2-3	190	268	126	190	250	165	170	263	140	146	206	132	177
Japan	Kitakyushu	Tachiura Terminal_T2	KK2	TU_T2-3	190	268	126	202	256	168	203	272	155	146	206	141	186
Japan	Kitakyushu	Tachiura Terminal_T2	KK2	TU_T2-4	190	272	129	187	268	168	173	266	140	146	200	132	174
Japan	Kitakyushu	Tachiura Terminal_T2	KK2	TU_T2-4	190	284	129	187	268	180	173	266	155	146	206	138	186
Japan	Kitakyushu	Tachiura Terminal_T2	KK2	TU_T2-5	190	276	126	199	253	168	170	263	140	143	200	132	174
Japan	Kitakyushu	Tachiura Terminal_T2	KK2	TU_T2-5	190	276	129	199	280	168	170	263	155	146	200	135	177
Japan	Kitakyushu	Tachiura Terminal_T2	KK2	TU_T2-6	190	284	132	190	271	168	170	269	140	134	200	132	177
Japan	Kitakyushu	Tachiura Terminal_T2	KK2	TU_T2-6	190	284	132	199	271	174	170	275	140	146	200	135	177
Japan	Kitakyushu	Tachiura Terminal_T2	KK2	TU_T2-7	192	284	129	193	253	165	173	263	140	137	200	132	168
Japan	Kitakyushu	Tachiura Terminal_T2	KK2	TU_T2-7	192	284	129	199	253	174	173	263	143	140	200	132	168
Japan	Kitakyushu	Tachiura Terminal_T2	KK2	TU_T2-8	190	270	129	190	0	174	170	269	140	140	203	135	168
Japan	Kitakyushu	Tachiura Terminal_T2	KK2	TU_T2-8	190	284	129	190	0	174	170	275	155	140	203	141	168
Japan	Kitakyushu	Tachiura Terminal_T2	KK2	TU_T2-9	190	268	129	181	250	168	170	263	143	146	200	132	177
Japan	Kitakyushu	Tachiura Terminal_T2	KK2	TU_T2-9	190	268	129	187	253	174	170	269	155	146	200	138	177
Japan	Kitakyushu	Tachiura Terminal_T2	KK2	TU_T2-10	190	268	129	181	271	165	170	263	140	146	197	132	171
Japan	Kitakyushu	Tachiura Terminal_T2	KK2	TU_T2-10	192	284	153	193	271	174	170	272	140	146	197	135	171
Japan	Kitakyushu	Tachiura Terminal_T2	KK2	TU_T2-11	190	274	129	190	271	168	176	266	152	146	200	132	171
Japan	Kitakyushu	Tachiura Terminal_T2	KK2	TU_T2-11	190	274	129	190	271	174	200	275	155	146	200	138	171
Japan	Kitakyushu	Tachiura Terminal_T2	KK2	TU_T2-12	190	284	126	187	259	174	173	263	137	140	200	132	174
Japan	Kitakyushu	Tachiura Terminal_T2	KK2	TU_T2-12	190	284	126	187	259	180	173	269	140	146	200	135	174
Japan	Kitakyushu	Tachiura Terminal_T2	KK2	TU_T2-13	190	268	153	187	253	174	170	266	140	146	200	132	165
Japan	Kitakyushu	Tachiura Terminal_T2	KK2	TU_T2-13	190	284	153	190	271	180	170	275	155	146	200	132	171
Japan	Kitakyushu	Tachiura Terminal_T2	KK2	TU_T2-14	190	284	126	190	253	168	170	266	140	146	206	132	174
Japan	Kitakyushu	Tachiura Terminal_T2	KK2	TU_T2-14	190	284	129	190	253	171	170	266	143	146	206	135	177
Japan	Kitakyushu	Tachiura Terminal_T2	KK2	TU_T2-15	188	274	129	196	0	174	170	263	143	137	200	0	171
Japan	Kitakyushu	Tachiura Terminal_T2	KK2	TU_T2-15	188	284	132	202	0	174	170	263	143	146	200	0	174
Japan	Kitakyushu	Tachiura Terminal_T2	KK2	TU_T2-16	190	284	129	190	253	168	170	263	140	146	209	132	171
Japan	Kitakyushu	Tachiura Terminal_T2	KK2	TU_T2-16	190	284	129	190	253	180	170	269	143	146	209	135	171
Japan	Kitakyushu	Tachiura Terminal_T2	KK2	TU_T2-17	190	270	126	196	0	168	170	263	140	146	200	135	174
Japan	Kitakyushu	Tachiura Terminal_T2	KK2	TU_T2-17	190	284	126	196	0	174	170	269	155	146	200	138	174
Japan	Kitakyushu	Tachiura Terminal_T2	KK2	TU_T2-18	190	268	126	199	0	168	197	263	140	146	206	132	174
Japan	Kitakyushu	Tachiura Terminal_T2	KK2	TU_T2-18	190	270	126	199	0	174	197	263	140	149	206	135	174
Japan	Kitakyushu	Tachiura Terminal_T2	KK2	TU_T2-19	190	270	126	190	271	171	200	263	140	146	200	132	174
Japan	Kitakyushu	Tachiura Terminal_T2	KK2	TU_T2-19	190	284	129	196	271	174	200	263	155	146	200	138	174
Japan	Kitakyushu	Tachiura Terminal_T2	KK2	TU_T2-20	190	284	126	199	0	174	197	263	140	137	200	132	174
Japan	Kitakyushu	Tachiura Terminal_T2	KK2	TU_T2-20	190	284	129	202	0	180	197	269	155	146	200	135	183
Japan	Kitakyushu	Tachiura Terminal_T2	KK2	TU_T2-21	188	284	126	190	253	165	173	263	140	137	200	132	177
Japan	Kitakyushu	Tachiura Terminal_T2	KK2	TU_T2-21	188	284	129	196	253	165	173	269	140	149	206	141	177
Japan	Kitakyushu	Tachiura Terminal_T2	KK2	TU_T2-22	190	284	126	187	253	180	170	266	140	143	200	132	171
Japan	Kitakyushu	Tachiura Terminal_T2	KK2	TU_T2-22	190	284	126	187	253	180	173	269	155	146	200	132	174
Japan	Kitakyushu	Tachiura Terminal_T2	KK2	TU_T2-23	190	268	126	196	250	168	170	263	140	146	200	132	171
Japan	Kitakyushu	Tachiura Terminal_T2	KK2	TU_T2-23	192	284	126	196	250	180	170	266	155	146	200	135	171
Japan	Kitakyushu	Tachiura Terminal_T2	KK2	TU_T2-24	190	274	126	181	253	165	173	263	140	146	206	135	174
Japan	Kitakyushu	Tachiura Terminal_T2	KK2	TU_T2-24	190	276	126	196	253	174	185	263	155	149	206	135	174
Japan	Kitakyushu	Tachiura Terminal_T2	KK2	TU_T2-25	190	284	129	187	253	168	170	266	140	146	200	132	183
Japan	Kitakyushu	Tachiura Terminal_T2	KK2	TU_T2-25	190	284	129	187	280	180	203	266	155	146	200	135	183
Japan	Kitakyushu	Tachiura Terminal_T2	KK2	TU_T2-26	188	268	126	187	250	168	197	263	140	149	200	132	174
Japan	Kitakyushu	Tachiura Terminal_T2	KK2	TU_T2-26	188	284	126	199	253	180	197	263	143	149	206	135	174
Japan	Kitakyushu	Tachiura Terminal_T2	KK2	TU_T2-27	190	284	129	0	271	165	170	263	140	143	197	132	174
Japan	Kitakyushu	Tachiura Terminal_T2	KK2	TU_T2-27	190	284	141	0	271	180	197	263	155	146	200	138	174
Japan	Kitakyushu	Tachiura Terminal_T2	KK2	TU_T2-28	188	268	126	196	0	168	170	263	143	146	200	132	165
Japan	Kitakyushu	Tachiura Terminal_T2	KK2	TU_T2-28	188	268	129	199	0	180	170	269	155	146	206	135	165
Japan	Kitakyushu	Tachiura Terminal_T2	KK2	TU_T2-29	192	274	126	187	0	165	170	263	140	146	206	132	165
Japan	Kitakyushu	Tachiura Terminal_T2	KK2	TU_T2-29	192	274	129	196	0	180	203	263	155	146	206	132	177
Japan	Kitakyushu	Tachiura Terminal_T2	KK2	TU_T2-30	190	284	126	187	0	180	170	263	140	146	200	132	174
Japan	Kitakyushu	Tachiura Terminal_T2	KK2	TU_T2-30	190	284	126	199	0	180	170	263	140	149	206	132	174
Japan	Kitakyushu	Tachiura Terminal_T2	KK2	TU_T2-31	190	270	126	202	253	174	140	266	140	146	206	132	174
Japan	Kitakyushu	Tachiura Terminal_T2	KK2	TU_T2-31	190	284	126	202	271	174	170	266	140	146	206	138	186
Japan	Kitakyushu	Tachiura Terminal_T2	KK2	TU_T2-32	192	270	129	199	253	168	173	263	140	146	200	132	180
Japan	Kitakyushu	Tachiura Terminal_T2	KK2	TU_T2-32	192	284	141	199	253	174	173	269	143	146	200	132	183
Japan	Kitakyushu	Tachiura Terminal_T2	KK2	TU_T2-33	188	284	126	196	253	168	170	266	140	146	200	132	171
Japan	Kitakyushu	Tachiura Terminal_T2	KK2	TU_T2-33	188	284	126	196	253	168	170	269	155	149	209	135	174
Japan	Kitakyushu	Tachiura Terminal_T2	KK2	TU_T2-34	190	270	129	187	259	174	170	263	140	146	200	132	174
Japan	Kitakyushu	Tachiura Terminal_T2	KK2	TU_T2-34	190	270	129	190	259	174	170	263	155	146	200	135	192
Japan	Kitakyushu	Seizan-park	KK3	SZ_1	192	284	129	190	250	165	170	269	140	146	200	132	165
Japan	Kitakyushu	Seizan-park	KK3	SZ_1	192	284	129	208	253	165	170	272	140	146	200	138	165
Japan	Kitakyushu	Seizan-park	KK3	SZ_2	190	270	129	187	259	165	173	263	137	146	194	135	165
Japan	Kitakyushu	Seizan-park	KK3	SZ_2	190	270	132	199	259	165	173	269	140	146	200	135	165
Japan	Kitakyushu	Seizan-park	KK3	SZ_3	190	270	126	181	253	168	179	263	140	146	200	135	174
Japan	Kitakyushu	Seizan-park	KK3	SZ_3	192	270	129	199	253	171	179	263	140	146	200	135	174
Japan	Kitakyushu	Seizan-park	KK3	SZ_4	190	268	126	172	253	174	173	260	155	146	200	135	171
Japan	Kitakyushu	Seizan-park	KK3	SZ_4	190	274	129	190	280	180	203	269	155	146	200	135	186
Japan	Kitakyushu	Seizan-park	KK3	SZ_5	180	270	126	187	253	165	173	263	140	146	209	138	180
Japan	Kitakyushu	Seizan-park	KK3	SZ_5	190	270	132	187	265	180	173	272	143	146	209	138	180
Japan	Kitakyushu	Seizan-park	KK3	SZ_6	190	270	129	181	259	165	170	263	140	146	197	138	174
Japan	Kitakyushu	Seizan-park	KK3	SZ_6	190	272	129	181	259	180	170	263	152	146	200	138	174
Japan	Kitakyushu	Seizan-park	KK3	SZ_8	170	274	126	196	253	168	170	263	140	146	209	132	174
Japan	Kitakyushu	Seizan-park	KK3	SZ_8	192	284	126	196	280	168	197	275	140	146	209	132	174
Japan	Kitakyushu	Seizan-park	KK3	SZ_9	190	268	129	193	256	168	170	266	140	143	200	132	177
Japan	Kitakyushu	Seizan-park	KK3	SZ_9	190	268	129	199	280	174	170	269	152	146	200	132	177
Japan	Kitakyushu	Seizan-park	KK3	SZ_12	190	268	129	187	271	171	176	266	152	146	194	135	174
Japan	Kitakyushu	Seizan-park	KK3	SZ_12	190	268	129	190	271	171	176	269	155	146	194	138	174
Japan	Kitakyushu	Seizan-park	KK3	SZ_13	190	270	126	181	253	174	170	263	140	146	200	132	174
Japan	Kitakyushu	Seizan-park	KK3	SZ_13	190	270	129	181	271	180	170	269	155	146	209	138	174
Japan	Kitakyushu	Seizan-park	KK3	SZ_17	190	270	129	181	253	165	170	269	137	146	200	132	168
Japan	Kitakyushu	Seizan-park	KK3	SZ_17	190	276	129	202	262	165	170	272	140	146	200	141	171
Japan	Kitakyushu	Narutake-park	KK4	NT_1	190	272	129	187	250	165	170	260	155	146	200	135	174
Japan	Kitakyushu	Narutake-park	KK4	NT_1	192	276	129	196	259	168	170	269	155	146	206	138	177
Japan	Kitakyushu	Narutake-park	KK4	NT_2	190	270	126	187	0	171	170	263	140	146	200	132	168
Japan	Kitakyushu	Narutake-park	KK4	NT_2	192	270	129	196	0	180	170	263	140	146	200	135	177
Japan	Kitakyushu	Narutake-park	KK4	NT_3	190	268	129	196	259	165	173	263	140	146	206	132	177
Japan	Kitakyushu	Narutake-park	KK4	NT_3	190	284	129	199	259	171	173	272	152	146	206	135	177
Japan	Kitakyushu	Narutake-park	KK4	NT_4	190	284	126	196	271	180	197	269	140	146	200	132	177
Japan	Kitakyushu	Narutake-park	KK4	NT_4	190	284	129	199	271	180	197	269	143	146	200	132	177
Japan	Kitakyushu	Narutake-park	KK4	NT_5	190	270	129	187	259	165	170	263	140	146	194	135	174
Japan	Kitakyushu	Narutake-park	KK4	NT_5	192	270	129	187	259	171	170	266	155	146	209	135	177
Japan	Kitakyushu	Narutake-park	KK4	NT_6	190	270	126	196	0	168	173	260	140	146	200	132	177
Japan	Kitakyushu	Narutake-park	KK4	NT_6	190	276	129	196	0	171	173	269	140	146	200	141	177
Japan	Kitakyushu	Narutake-park	KK4	NT_7	190	276	123	196	253	180	170	263	140	146	200	132	186
Japan	Kitakyushu	Narutake-park	KK4	NT_7	190	284	123	196	271	180	170	263	155	146	200	132	186
Japan	Kitakyushu	Narutake-park	KK4	NT_8	190	270	129	187	259	165	170	266	155	146	200	132	165
Japan	Kitakyushu	Narutake-park	KK4	NT_8	190	284	129	187	259	165	170	266	155	146	200	132	165
Japan	Kitakyushu	Narutake-park	KK4	NT_9	192	272	126	190	271	168	200	263	140	146	179	132	174
Japan	Kitakyushu	Narutake-park	KK4	NT_9	192	284	126	190	271	171	200	269	155	146	200	132	174
Japan	Kitakyushu	Narutake-park	KK4	NT_10	190	274	126	181	259	174	170	263	140	146	200	132	174
Japan	Kitakyushu	Narutake-park	KK4	NT_10	190	276	129	187	259	180	170	269	155	146	200	138	174
Japan	Kitakyushu	Narutake-park	KK4	NT_11	190	276	144	181	256	165	173	263	140	146	200	135	168
Japan	Kitakyushu	Narutake-park	KK4	NT_11	190	276	144	181	256	180	173	266	143	146	200	138	177
Japan	Kitakyushu	Narutake-park	KK4	NT_12	190	276	129	199	0	168	170	263	140	146	197	135	177
Japan	Kitakyushu	Narutake-park	KK4	NT_12	190	284	141	199	0	174	170	266	155	149	197	135	177
Japan	Kitakyushu	Narutake-park	KK4	NT_13	190	268	126	181	253	180	170	263	140	146	200	135	177
Japan	Kitakyushu	Narutake-park	KK4	NT_13	190	270	126	181	253	180	203	269	155	146	200	135	186
Japan	Kitakyushu	Narutake-park	KK4	NT_14	190	270	126	0	253	171	173	263	140	146	200	135	186
Japan	Kitakyushu	Narutake-park	KK4	NT_14	190	270	129	0	259	180	176	269	155	146	200	135	186
Japan	Kitakyushu	Narutake-park	KK4	NT_15	190	270	126	196	271	168	173	263	140	146	200	132	177
Japan	Kitakyushu	Narutake-park	KK4	NT_15	192	284	129	199	280	168	173	266	140	146	200	132	177
Japan	Kitakyushu	Hibiki Terminal	KK5	MK_1	190	270	123	187	271	165	170	269	140	146	200	132	174
Japan	Kitakyushu	Hibiki Terminal	KK5	MK_1	190	270	123	187	271	180	170	269	155	146	200	141	180
Japan	Kitakyushu	Hibiki Terminal	KK5	MK_2	190	268	126	196	262	168	173	269	140	146	194	132	177
Japan	Kitakyushu	Hibiki Terminal	KK5	MK_2	192	268	126	196	262	168	173	275	155	146	194	132	177
Japan	Kitakyushu	Hibiki Terminal	KK5	MK_3	190	268	126	0	253	168	197	263	143	146	200	135	177
Japan	Kitakyushu	Hibiki Terminal	KK5	MK_3	190	268	126	0	280	180	197	263	155	146	206	135	180
Japan	Kitakyushu	Hibiki Terminal	KK5	MK_4	190	270	138	193	259	180	170	263	143	143	200	132	174
Japan	Kitakyushu	Hibiki Terminal	KK5	MK_4	190	270	138	193	259	180	173	275	155	146	200	132	174
Japan	Kitakyushu	Hibiki Terminal	KK5	MK_5	190	270	126	172	250	165	170	263	143	146	200	135	165
Japan	Kitakyushu	Hibiki Terminal	KK5	MK_5	190	278	126	196	253	180	170	263	155	146	206	141	180
Japan	Kitakyushu	Hibiki Terminal	KK5	MK_6	192	268	129	199	253	180	179	263	140	146	200	132	165
Japan	Kitakyushu	Hibiki Terminal	KK5	MK_6	192	268	129	202	253	180	179	275	155	146	200	138	177
Japan	Kitakyushu	Hibiki Terminal	KK5	MK_7	190	272	126	199	262	165	197	260	140	143	200	132	177
Japan	Kitakyushu	Hibiki Terminal	KK5	MK_7	192	272	129	199	262	180	197	266	140	146	206	132	177
Japan	Kitakyushu	Hibiki Terminal	KK5	MK_8	190	268	123	172	259	168	200	266	140	146	197	135	177
Japan	Kitakyushu	Hibiki Terminal	KK5	MK_8	190	284	126	199	259	168	200	269	155	146	200	138	177
Japan	Kitakyushu	Hibiki Terminal	KK5	MK_9	190	284	126	196	259	180	173	263	140	146	206	132	165
Japan	Kitakyushu	Hibiki Terminal	KK5	MK_9	192	284	126	199	262	180	173	275	155	146	206	135	177
Japan	Kitakyushu	Hibiki Terminal	KK5	MK_10	190	284	129	187	271	165	197	263	143	146	200	132	174
Japan	Kitakyushu	Hibiki Terminal	KK5	MK_10	190	284	129	187	280	168	197	263	155	146	200	138	174
Japan	Kitakyushu	Hibiki Terminal	KK5	MK_11	190	268	126	187	271	168	170	266	140	140	200	132	171
Japan	Kitakyushu	Hibiki Terminal	KK5	MK_11	192	272	126	199	271	180	203	275	155	146	200	132	192
Japan	Kitakyushu	Hibiki Terminal	KK5	MK_12	190	268	126	190	259	180	170	263	140	146	200	132	165
Japan	Kitakyushu	Hibiki Terminal	KK5	MK_12	190	284	126	190	259	180	170	269	155	146	200	138	174
Japan	Kitakyushu	Hibiki Terminal	KK5	MK_13	190	284	150	172	0	165	170	263	137	143	200	135	171
Japan	Kitakyushu	Hibiki Terminal	KK5	MK_13	190	284	150	172	0	165	173	269	137	146	200	138	171
Japan	Kitakyushu	Hibiki Terminal	KK5	MK_14	190	268	126	187	253	165	176	263	140	137	200	138	177
Japan	Kitakyushu	Hibiki Terminal	KK5	MK_14	190	278	126	187	253	174	176	263	140	137	200	138	177
Japan	Kitakyushu	Hibiki Terminal	KK5	MK_15	190	270	126	196	280	171	170	269	140	146	200	132	177
Japan	Kitakyushu	Hibiki Terminal	KK5	MK_15	190	270	126	199	280	180	170	269	155	146	200	135	189
Japan	Kitakyushu	Hibiki Terminal	KK5	MK_16	190	270	126	172	259	168	170	266	137	146	194	135	165
Japan	Kitakyushu	Hibiki Terminal	KK5	MK_16	192	270	126	187	259	180	173	269	143	149	194	135	192
Japan	Kitakyushu	Hibiki Terminal	KK5	MK_17	190	270	123	196	0	180	0	263	140	146	200	135	183
Japan	Kitakyushu	Hibiki Terminal	KK5	MK_17	190	284	123	196	0	180	0	266	143	146	200	135	186
Japan	Kitakyushu	Hibiki Terminal	KK5	MK_18	190	282	126	190	0	171	170	269	155	146	194	132	171
Japan	Kitakyushu	Hibiki Terminal	KK5	MK_18	190	282	126	196	0	171	203	269	155	146	194	138	171
Japan	Kitakyushu	Hibiki Terminal	KK5	MK_19	190	268	129	187	250	168	173	263	137	146	200	132	165
Japan	Kitakyushu	Hibiki Terminal	KK5	MK_19	190	284	132	187	250	180	173	266	140	146	200	135	174
Japan	Kitakyushu	Hibiki Terminal	KK5	MK_20	192	268	129	172	280	168	176	263	140	140	200	135	180
Japan	Kitakyushu	Hibiki Terminal	KK5	MK_20	192	274	129	196	280	168	176	275	140	146	200	135	189
Japan	Kitakyushu	Hibiki Terminal	KK5	MK_21	190	284	132	190	259	168	173	263	137	146	197	132	174
Japan	Kitakyushu	Hibiki Terminal	KK5	MK_21	192	284	132	199	259	168	173	269	143	146	200	138	177
Japan	Kitakyushu	Hibiki Terminal	KK5	MK_22	190	270	126	208	271	180	197	263	140	140	200	132	174
Japan	Kitakyushu	Hibiki Terminal	KK5	MK_22	190	270	126	211	271	180	197	275	140	146	200	135	177
Japan	Kitakyushu	Hibiki Terminal	KK5	MK_23	190	268	126	196	253	180	170	263	140	143	200	132	174
Japan	Kitakyushu	Hibiki Terminal	KK5	MK_23	190	284	129	196	280	180	203	263	155	143	206	135	174
Japan	Kitakyushu	Greenland-park	KK6	GL_3	192	270	123	172	250	180	170	263	143	146	200	132	174
Japan	Kitakyushu	Greenland-park	KK6	GL_3	192	270	123	172	280	180	170	269	155	146	200	135	174
Japan	Kitakyushu	Greenland-park	KK6	GL_4	192	268	126	190	280	168	179	263	137	146	200	132	171
Japan	Kitakyushu	Greenland-park	KK6	GL_4	192	270	132	190	280	180	179	263	140	146	200	135	174
Japan	Kitakyushu	Greenland-park	KK6	GL_5	190	276	129	199	271	168	185	269	140	146	200	132	165
Japan	Kitakyushu	Greenland-park	KK6	GL_5	190	276	129	199	271	180	185	269	140	149	200	138	174
Japan	Kitakyushu	Greenland-park	KK6	GL_6	190	270	129	196	253	171	170	263	155	140	200	135	171
Japan	Kitakyushu	Greenland-park	KK6	GL_6	190	270	132	196	253	180	170	272	158	143	200	138	177
Japan	Kitakyushu	Greenland-park	KK6	GL_7	190	270	132	172	250	165	170	263	155	146	200	132	171
Japan	Kitakyushu	Greenland-park	KK6	GL_7	190	284	132	199	253	174	170	269	155	146	200	132	183
Japan	Kitakyushu	Greenland-park	KK6	GL_8	190	284	126	190	250	171	170	263	137	146	200	132	180
Japan	Kitakyushu	Greenland-park	KK6	GL_8	190	284	126	196	253	174	170	275	152	146	200	132	180
Japan	Kitakyushu	Greenland-park	KK6	GL_9	190	268	129	181	253	165	197	263	155	140	206	132	177
Japan	Kitakyushu	Greenland-park	KK6	GL_9	190	270	129	199	253	180	197	275	155	140	206	138	177
Japan	Kitakyushu	Greenland-park	KK6	GL_10	190	268	129	0	259	180	170	263	140	140	200	138	183
Japan	Kitakyushu	Greenland-park	KK6	GL_10	192	268	132	0	259	180	170	269	155	146	200	138	183
Japan	Kitakyushu	Greenland-park	KK6	GL_11	190	284	129	202	268	168	200	263	140	146	200	132	177
Japan	Kitakyushu	Greenland-park	KK6	GL_11	190	284	129	202	268	180	200	269	155	146	209	135	189
Japan	Kitakyushu	Greenland-park	KK6	GL_13	190	270	129	190	259	168	170	260	140	140	206	138	189
Japan	Kitakyushu	Greenland-park	KK6	GL_13	190	270	129	199	259	180	170	263	140	146	206	138	189
Japan	Kitakyushu	Greenland-park	KK6	GL_14	192	270	129	172	271	165	170	269	143	146	200	132	171
Japan	Kitakyushu	Greenland-park	KK6	GL_14	192	284	129	172	271	171	203	269	143	146	200	135	174
Japan	Kitakyushu	Greenland-park	KK6	GL_15	190	270	129	196	271	174	200	266	140	143	200	132	171
Japan	Kitakyushu	Greenland-park	KK6	GL_15	190	270	129	196	271	180	200	275	140	146	206	132	186
Japan	Kitakyushu	Greenland-park	KK6	GL_17	190	290	126	181	271	168	170	266	140	146	200	132	174
Japan	Kitakyushu	Greenland-park	KK6	GL_17	192	290	126	187	271	174	170	275	143	149	200	132	174
Japan	Kitakyushu	Nakatsugachi-park	KK7	NTG_1	172	284	126	199	271	168	164	266	140	146	206	129	174
Japan	Kitakyushu	Nakatsugachi-park	KK7	NTG_1	190	284	126	199	271	180	164	269	155	146	206	135	174
Japan	Kitakyushu	Nakatsugachi-park	KK7	NTG_2	166	282	126	0	0	168	164	266	140	146	194	129	165
Japan	Kitakyushu	Nakatsugachi-park	KK7	NTG_2	180	282	126	0	0	168	164	266	143	146	194	135	165
Japan	Kitakyushu	Nakatsugachi-park	KK7	NTG_3	190	284	126	187	253	165	173	263	140	143	200	135	165
Japan	Kitakyushu	Nakatsugachi-park	KK7	NTG_3	190	284	126	199	280	180	173	266	143	146	200	138	171
Japan	Kitakyushu	Nakatsugachi-park	KK7	NTG_4	190	268	126	187	253	168	197	263	155	146	200	132	174
Japan	Kitakyushu	Nakatsugachi-park	KK7	NTG_4	192	270	126	187	253	168	197	269	155	146	200	135	180
Japan	Kitakyushu	Nakatsugachi-park	KK7	NTG_5	190	270	126	187	271	168	200	263	155	140	194	135	171
Japan	Kitakyushu	Nakatsugachi-park	KK7	NTG_5	190	284	129	190	280	180	200	266	155	146	209	141	174
Japan	Kitakyushu	Nakatsugachi-park	KK7	NTG_6	190	270	129	187	259	168	173	263	140	146	197	132	168
Japan	Kitakyushu	Nakatsugachi-park	KK7	NTG_6	190	270	132	199	259	180	173	269	155	146	200	135	174
Japan	Kitakyushu	Nakatsugachi-park	KK7	NTG_7	190	270	126	187	268	165	197	266	140	146	200	135	171
Japan	Kitakyushu	Nakatsugachi-park	KK7	NTG_7	190	270	126	199	268	168	197	269	143	146	200	138	174
Japan	Kitakyushu	Nakatsugachi-park	KK7	NTG_8	190	268	126	196	253	171	155	263	140	146	200	132	171
Japan	Kitakyushu	Nakatsugachi-park	KK7	NTG_8	192	268	126	196	253	180	155	263	140	149	206	132	171
Japan	Kitakyushu	Nakatsugachi-park	KK7	NTG_9	190	270	126	181	262	171	170	266	140	146	206	135	171
Japan	Kitakyushu	Nakatsugachi-park	KK7	NTG_9	190	270	129	202	262	180	173	269	155	146	209	135	174
Japan	Kitakyushu	Nakatsugachi-park	KK7	NTG_10	190	268	126	187	271	165	173	263	140	146	200	132	174
Japan	Kitakyushu	Nakatsugachi-park	KK7	NTG_10	190	268	126	187	271	165	173	263	155	146	200	138	186
Japan	Kitakyushu	Nakatsugachi-park	KK7	NTG_11	190	268	129	175	271	171	197	272	140	146	200	138	174
Japan	Kitakyushu	Nakatsugachi-park	KK7	NTG_11	190	268	129	181	271	180	197	272	155	146	200	138	186
Japan	Kitakyushu	Nakatsugachi-park	KK7	NTG_12	180	284	126	193	271	168	176	263	140	146	200	129	174
Japan	Kitakyushu	Nakatsugachi-park	KK7	NTG_12	192	284	126	199	271	180	176	269	155	146	206	135	174
Japan	Kitakyushu	Nakatsugachi-park	KK7	NTG_13	190	284	129	187	262	165	170	263	140	146	200	129	177
Japan	Kitakyushu	Nakatsugachi-park	KK7	NTG_13	190	284	129	199	262	171	173	269	155	146	206	138	180
Japan	Kitakyushu	Nakatsugachi-park	KK7	NTG_14	190	268	126	190	271	168	170	263	155	143	200	138	174
Japan	Kitakyushu	Nakatsugachi-park	KK7	NTG_14	190	286	126	199	274	174	173	269	155	146	200	138	177
Japan	Kitakyushu	Nakatsugachi-park	KK7	NTG_15	0	284	126	187	0	168	176	266	140	146	209	129	168
Japan	Kitakyushu	Nakatsugachi-park	KK7	NTG_15	0	284	126	187	0	168	176	266	143	146	209	135	168
Japan	Kitakyushu	Nakatsugachi-park	KK7	NTG_16	190	270	126	187	271	165	158	263	140	146	197	141	165
Japan	Kitakyushu	Nakatsugachi-park	KK7	NTG_16	190	270	129	187	271	168	158	266	155	146	197	141	165
Japan	Kitakyushu	Nakatsugachi-park	KK7	NTG_17	190	268	126	187	253	171	167	263	155	146	200	132	165
Japan	Kitakyushu	Nakatsugachi-park	KK7	NTG_17	190	268	126	202	253	180	170	269	155	146	209	135	171
Japan	Kitakyushu	Nakatsugachi-park	KK7	NTG_18	190	270	147	199	253	165	170	263	140	146	200	132	174
Japan	Kitakyushu	Nakatsugachi-park	KK7	NTG_18	190	270	147	202	253	180	173	263	143	146	200	141	174
Japan	Kitakyushu	Nakatsugachi-park	KK7	NTG_19	190	284	123	187	253	165	170	269	140	146	200	135	168
Japan	Kitakyushu	Nakatsugachi-park	KK7	NTG_19	190	284	126	190	253	180	170	269	140	146	200	135	189
Japan	Kitakyushu	Nakatsugachi-park	KK7	NTG_20	190	268	132	184	262	168	173	266	140	146	200	135	171
Japan	Kitakyushu	Nakatsugachi-park	KK7	NTG_20	190	270	132	199	262	168	173	266	143	146	200	138	174
Japan	Kitakyushu	Nakatsugachi-park	KK7	NTG_21	190	268	123	181	250	171	170	263	143	146	206	135	183
Japan	Kitakyushu	Nakatsugachi-park	KK7	NTG_21	190	268	123	181	271	171	170	269	155	146	206	135	186
Japan	Kitakyushu	Nakatsugachi-park	KK7	NTG_22	190	280	126	202	0	171	170	263	152	146	200	135	177
Japan	Kitakyushu	Nakatsugachi-park	KK7	NTG_22	190	284	126	202	0	174	170	263	155	146	200	135	189
Japan	Kitakyushu	Nakatsugachi-park	KK7	NTG_23	190	284	126	190	0	165	173	263	143	143	200	129	165
Japan	Kitakyushu	Nakatsugachi-park	KK7	NTG_23	190	284	126	199	0	180	173	266	155	146	200	138	171
Japan	Kitakyushu	Nakatsugachi-park	KK7	NTG_24	190	284	126	196	271	168	170	263	140	140	200	129	165
Japan	Kitakyushu	Nakatsugachi-park	KK7	NTG_24	190	284	126	202	271	171	203	269	155	140	200	138	165
Japan	Kitakyushu	Nakatsugachi-park	KK7	NTG_25	192	284	126	190	271	171	173	269	143	143	197	138	171
Japan	Kitakyushu	Nakatsugachi-park	KK7	NTG_25	196	284	129	190	271	180	173	275	155	146	206	141	186
Japan	Nagasaki	Yanagi Terminal	NG1	YNG_S_1	190	270	126	196	253	174	173	266	152	146	200	123	174
Japan	Nagasaki	Yanagi Terminal	NG1	YNG_S_1	190	270	126	196	253	174	173	269	158	146	200	138	174
Japan	Nagasaki	Yanagi Terminal	NG1	YNG_S_2	190	284	126	187	0	165	164	263	140	146	200	132	174
Japan	Nagasaki	Yanagi Terminal	NG1	YNG_S_2	190	284	126	196	0	165	164	266	152	146	206	132	174
Japan	Nagasaki	Yanagi Terminal	NG1	YNG_S_3	190	270	126	181	259	168	140	266	140	146	200	132	174
Japan	Nagasaki	Yanagi Terminal	NG1	YNG_S_3	190	270	126	187	271	171	140	266	140	146	200	135	174
Japan	Nagasaki	Yanagi Terminal	NG1	YNG_S_4	190	274	126	175	0	174	173	269	140	146	200	132	171
Japan	Nagasaki	Yanagi Terminal	NG1	YNG_S_4	190	284	126	175	0	180	173	272	140	149	200	141	183
Japan	Nagasaki	Yanagi Terminal	NG1	YNG_S_5	190	284	126	190	259	180	0	263	143	146	197	132	174
Japan	Nagasaki	Yanagi Terminal	NG1	YNG_S_5	190	284	126	199	259	180	0	266	143	146	200	135	174
Japan	Nagasaki	Yanagi Terminal	NG1	YNG_S_6	190	276	126	199	0	171	0	263	137	146	200	132	165
Japan	Nagasaki	Yanagi Terminal	NG1	YNG_S_6	190	276	129	199	0	171	0	263	155	146	200	135	165
Japan	Nagasaki	Yanagi Terminal	NG1	YNG_S_7	190	268	126	181	259	168	0	263	137	140	200	132	171
Japan	Nagasaki	Yanagi Terminal	NG1	YNG_S_7	190	284	129	196	259	180	0	269	155	140	203	141	186
Japan	Nagasaki	Yanagi Terminal	NG1	YNG_S_8	190	270	126	190	259	165	173	263	158	146	197	135	174
Japan	Nagasaki	Yanagi Terminal	NG1	YNG_S_8	190	284	126	196	259	171	173	269	158	146	197	138	174
Japan	Nagasaki	Yanagi Terminal	NG1	YNG_S_9	190	284	126	181	0	168	170	266	140	146	200	135	174
Japan	Nagasaki	Yanagi Terminal	NG1	YNG_S_9	190	284	126	181	0	171	170	269	155	146	200	135	174
Japan	Nagasaki	Yanagi Terminal	NG1	YNG_S_10	190	272	126	190	259	180	170	272	143	146	206	135	174
Japan	Nagasaki	Yanagi Terminal	NG1	YNG_S_10	192	272	129	196	259	180	170	272	152	146	206	135	177
Japan	Nagasaki	Yanagi Terminal	NG1	YNG_S_11	190	270	126	199	280	165	197	263	143	146	200	132	177
Japan	Nagasaki	Yanagi Terminal	NG1	YNG_S_11	190	284	126	199	280	171	197	272	155	146	200	135	177
Japan	Nagasaki	Yanagi Terminal	NG1	YNG_S_12	190	284	126	190	259	165	173	266	140	146	200	132	174
Japan	Nagasaki	Yanagi Terminal	NG1	YNG_S_12	190	284	126	196	259	180	173	266	155	146	200	138	174
Japan	Nagasaki	Yanagi Terminal	NG1	YNG_S_13	190	276	126	196	280	171	173	263	140	146	197	132	171
Japan	Nagasaki	Yanagi Terminal	NG1	YNG_S_13	190	284	126	196	280	189	173	266	152	146	200	132	171
Japan	Nagasaki	Yanagi Terminal	NG1	YNG_S_14	190	268	126	181	259	180	173	263	137	146	200	135	171
Japan	Nagasaki	Yanagi Terminal	NG1	YNG_S_14	190	268	126	181	259	180	173	263	155	146	200	141	171
Japan	Nagasaki	Yanagi Terminal	NG1	YNG_S_15	190	270	126	181	250	180	173	263	152	146	200	132	174
Japan	Nagasaki	Yanagi Terminal	NG1	YNG_S_15	190	270	126	181	250	180	173	272	152	146	200	135	177
Japan	Nagasaki	Yanagi Terminal	NG1	YNG_S_16	190	268	126	187	262	171	164	263	158	146	200	132	183
Japan	Nagasaki	Yanagi Terminal	NG1	YNG_S_16	190	270	126	187	262	171	173	272	158	146	200	132	183
Japan	Nagasaki	Yanagi Terminal	NG1	YNG_S_17	190	268	126	190	259	165	173	263	152	146	200	132	171
Japan	Nagasaki	Yanagi Terminal	NG1	YNG_S_17	190	284	126	190	259	168	173	266	155	146	200	141	171
Japan	Nagasaki	Yanagi Terminal	NG1	YNG_S_18	180	276	123	181	259	168	173	263	140	146	200	123	174
Japan	Nagasaki	Yanagi Terminal	NG1	YNG_S_18	194	284	129	181	259	180	173	263	152	146	200	132	177
Japan	Nagasaki	Yanagi Terminal	NG1	YNG_S_19	190	284	126	0	253	180	173	266	143	146	0	135	168
Japan	Nagasaki	Yanagi Terminal	NG1	YNG_S_19	190	284	126	0	253	180	173	272	143	149	0	135	168
Japan	Nagasaki	Yanagi Terminal	NG1	YNG_S_20	180	276	129	190	253	165	173	263	137	134	0	126	174
Japan	Nagasaki	Yanagi Terminal	NG1	YNG_S_20	180	284	129	190	259	174	173	266	140	146	0	138	174
Japan	Nagasaki	Yanagi Terminal	NG1	YNG_S_21	190	276	126	202	262	174	173	263	137	146	200	129	174
Japan	Nagasaki	Yanagi Terminal	NG1	YNG_S_21	190	276	126	202	262	174	173	269	155	146	200	135	174
Japan	Nagasaki	Yanagi Terminal	NG1	YNG_S_22	190	284	129	199	250	180	0	263	140	146	0	0	168
Japan	Nagasaki	Yanagi Terminal	NG1	YNG_S_22	190	284	129	199	250	180	0	266	155	146	0	0	171
Japan	Nagasaki	Yanagi Terminal	NG1	YNG_S_23	190	276	126	193	0	171	0	263	140	146	200	135	174
Japan	Nagasaki	Yanagi Terminal	NG1	YNG_S_23	190	276	126	202	0	180	0	272	155	146	206	135	183
Japan	Nagasaki	Yanagi Terminal	NG1	YNG_S_24	190	274	126	0	253	180	173	263	140	146	200	132	171
Japan	Nagasaki	Yanagi Terminal	NG1	YNG_S_24	194	276	126	0	253	180	173	272	140	146	200	132	186
Japan	Nagasaki	Yanagi Terminal	NG1	YNG_S_25	190	268	126	190	280	180	173	263	140	146	200	132	171
Japan	Nagasaki	Yanagi Terminal	NG1	YNG_S_25	190	272	126	199	280	180	173	263	140	149	200	135	171
Japan	Nagasaki	Yanagi Terminal	NG1	YNG_S_26	190	268	126	190	259	168	170	263	140	143	200	138	171
Japan	Nagasaki	Yanagi Terminal	NG1	YNG_S_26	190	276	126	190	259	174	170	263	155	146	200	138	171
Japan	Nagasaki	Yanagi Terminal	NG1	YNG_S_27	190	268	126	0	253	168	170	260	152	146	200	135	168
Japan	Nagasaki	Yanagi Terminal	NG1	YNG_S_27	190	270	126	0	253	180	173	272	158	149	200	138	174
Japan	Nagasaki	Yanagi Terminal	NG1	YNG_S_28	192	276	126	187	259	174	152	266	140	146	200	132	168
Japan	Nagasaki	Yanagi Terminal	NG1	YNG_S_28	192	276	126	202	259	180	173	269	143	146	200	138	180
Japan	Nagasaki	Kogakura-town	NG2	KGK_1	190	268	126	187	259	180	173	263	140	146	200	135	171
Japan	Nagasaki	Kogakura-town	NG2	KGK_1	190	272	126	187	259	180	173	266	152	146	200	135	171
Japan	Nagasaki	Kogakura-town	NG2	KGK_3	190	284	123	181	250	174	170	263	152	146	200	132	174
Japan	Nagasaki	Kogakura-town	NG2	KGK_3	190	284	147	181	250	180	197	263	155	146	200	135	174
Japan	Nagasaki	Kogakura-town	NG2	KGK_4	190	272	126	193	250	171	170	263	140	146	200	132	183
Japan	Nagasaki	Kogakura-town	NG2	KGK_4	190	284	126	193	250	171	170	269	152	146	209	135	186
Japan	Nagasaki	Kogakura-town	NG2	KGK_5	190	284	123	175	271	180	176	266	140	146	200	135	171
Japan	Nagasaki	Kogakura-town	NG2	KGK_5	192	284	126	175	271	180	176	266	155	146	200	135	186
Japan	Nagasaki	Kogakura-town	NG2	KGK_6	190	282	126	175	262	174	170	269	152	146	200	135	177
Japan	Nagasaki	Kogakura-town	NG2	KGK_6	190	282	132	175	262	180	170	269	155	146	200	135	183
Japan	Nagasaki	Kogakura-town	NG2	KGK_7	190	284	141	181	259	180	155	269	152	146	200	135	174
Japan	Nagasaki	Kogakura-town	NG2	KGK_7	190	284	141	181	259	180	155	269	158	146	200	135	174
Japan	Nagasaki	Kogakura-town	NG2	KGK_8	198	270	126	190	259	168	173	263	140	146	200	132	168
Japan	Nagasaki	Kogakura-town	NG2	KGK_8	198	284	126	196	259	171	173	263	155	146	200	135	168
Japan	Nagasaki	Kogakura-town	NG2	KGK_9	180	270	123	187	259	180	173	266	155	146	200	135	174
Japan	Nagasaki	Kogakura-town	NG2	KGK_9	180	276	144	190	259	180	173	266	158	146	200	138	174
Japan	Nagasaki	Kogakura-town	NG2	KGK_10	190	270	123	190	0	168	176	266	140	140	200	132	171
Japan	Nagasaki	Kogakura-town	NG2	KGK_10	190	270	123	196	0	168	176	266	140	146	206	141	171
Japan	Nagasaki	Kogakura-town	NG2	KGK_11	190	268	126	181	253	165	173	263	140	146	209	138	183
Japan	Nagasaki	Kogakura-town	NG2	KGK_11	190	268	126	181	253	168	173	269	152	149	209	138	183
Japan	Nagasaki	Kogakura-town	NG2	KGK_12	190	270	126	187	259	168	137	266	140	146	212	132	174
Japan	Nagasaki	Kogakura-town	NG2	KGK_12	190	284	129	190	259	171	137	266	152	146	212	141	177
Japan	Nagasaki	Kogakura-town	NG2	KGK_13	192	268	126	196	259	168	170	263	155	140	200	135	171
Japan	Nagasaki	Kogakura-town	NG2	KGK_13	192	268	126	196	259	180	197	266	158	146	200	135	171
Japan	Nagasaki	Kogakura-town	NG2	KGK_14	190	268	123	196	250	168	170	263	137	146	197	138	171
Japan	Nagasaki	Kogakura-town	NG2	KGK_14	190	268	123	196	250	171	170	269	152	146	197	141	174
Japan	Nagasaki	Kogakura-town	NG2	KGK_15	190	268	126	0	259	168	170	263	140	146	200	132	177
Japan	Nagasaki	Kogakura-town	NG2	KGK_15	190	268	126	0	259	171	170	269	152	146	200	138	177
Japan	Nagasaki	Shintomachi-park	NG3	STM_1	190	284	123	187	253	165	197	263	140	146	200	132	177
Japan	Nagasaki	Shintomachi-park	NG3	STM_1	192	284	123	187	253	171	197	263	143	146	200	132	177
Japan	Nagasaki	Shintomachi-park	NG3	STM_2	190	268	126	190	259	180	173	266	143	146	194	135	177
Japan	Nagasaki	Shintomachi-park	NG3	STM_2	192	276	126	190	259	180	173	266	155	146	194	141	183
Japan	Nagasaki	Shintomachi-park	NG3	STM_3	190	268	123	187	271	168	173	263	137	134	194	135	171
Japan	Nagasaki	Shintomachi-park	NG3	STM_3	190	268	126	187	271	180	200	266	152	146	194	135	174
Japan	Nagasaki	Shintomachi-park	NG3	STM_4	190	284	126	196	277	180	170	263	140	137	200	132	174
Japan	Nagasaki	Shintomachi-park	NG3	STM_4	190	284	126	196	277	180	170	266	152	137	200	135	174
Japan	Nagasaki	Shintomachi-park	NG3	STM_5	180	268	129	190	253	165	173	266	140	146	200	132	174
Japan	Nagasaki	Shintomachi-park	NG3	STM_5	190	284	129	196	253	180	173	269	155	146	206	135	174
Japan	Nagasaki	Matsugae Terminal	NG4	MB_1	190	268	129	187	253	171	197	263	152	146	200	132	165
Japan	Nagasaki	Matsugae Terminal	NG4	MB_1	190	270	129	202	259	180	197	269	155	146	200	138	177
Japan	Nagasaki	Matsugae Terminal	NG4	MB_2	190	268	129	181	250	168	170	263	140	146	206	132	186
Japan	Nagasaki	Matsugae Terminal	NG4	MB_2	190	268	144	190	250	168	173	266	152	146	206	135	186
Japan	Nagasaki	Matsugae Terminal	NG4	MB_3	190	272	150	181	259	171	173	263	140	143	200	138	177
Japan	Nagasaki	Matsugae Terminal	NG4	MB_3	190	284	150	196	259	180	197	269	152	146	200	138	177
Japan	Nagasaki	Matsugae Terminal	NG4	MB_4	190	268	126	190	253	168	170	266	152	146	200	138	165
Japan	Nagasaki	Matsugae Terminal	NG4	MB_4	190	268	126	196	253	168	197	266	152	146	200	138	165
Japan	Nagasaki	Matsugae Terminal	NG4	MB_5	190	276	126	187	259	165	173	266	137	146	197	126	171
Japan	Nagasaki	Matsugae Terminal	NG4	MB_5	190	284	126	199	259	165	197	269	155	146	197	132	174
Japan	Nagasaki	Matsugae Terminal	NG4	MB_6	190	268	126	175	250	168	170	260	140	143	206	132	171
Japan	Nagasaki	Matsugae Terminal	NG4	MB_6	190	272	126	175	271	171	176	263	143	146	206	141	174
Japan	Nagasaki	Matsugae Terminal	NG4	MB_7	190	270	126	202	0	168	164	263	140	146	197	135	177
Japan	Nagasaki	Matsugae Terminal	NG4	MB_7	190	270	126	202	0	174	173	263	140	146	200	138	177
Japan	Nagasaki	Matsugae Terminal	NG4	MB_8	190	268	126	181	259	171	170	263	155	146	200	132	177
Japan	Nagasaki	Matsugae Terminal	NG4	MB_8	190	284	126	202	259	171	173	269	155	146	200	135	177
Japan	Nagasaki	Matsugae Terminal	NG4	MB_9	180	268	129	181	250	165	170	263	137	143	197	135	186
Japan	Nagasaki	Matsugae Terminal	NG4	MB_9	180	268	129	196	250	180	197	266	155	143	197	135	186
Japan	Nagasaki	Matsugae Terminal	NG4	MB_10	190	268	126	172	250	171	170	266	137	155	200	132	171
Japan	Nagasaki	Matsugae Terminal	NG4	MB_10	190	268	126	172	259	180	170	266	155	155	200	138	171
Japan	Nagasaki	Matsugae Terminal	NG4	MB_11	190	268	126	187	259	168	170	263	155	140	200	135	171
Japan	Nagasaki	Matsugae Terminal	NG4	MB_11	190	268	126	187	259	168	173	263	155	146	200	138	171
Japan	Nagasaki	Matsugae Terminal	NG4	MB_12	190	270	126	199	259	165	170	260	140	146	200	132	186
Japan	Nagasaki	Matsugae Terminal	NG4	MB_12	190	270	126	199	259	168	176	266	155	146	200	132	186
Japan	Nagasaki	Matsugae Terminal	NG4	MB_13	190	268	129	196	280	168	197	263	140	146	200	132	171
Japan	Nagasaki	Matsugae Terminal	NG4	MB_13	192	284	129	202	280	168	197	263	140	146	200	138	171
Japan	Nagasaki	Matsugae Terminal	NG4	MB_14	190	272	126	187	253	171	173	263	140	146	200	126	174
Japan	Nagasaki	Matsugae Terminal	NG4	MB_14	190	284	126	190	259	180	176	263	152	146	200	141	174
Japan	Nagasaki	Matsugae Terminal	NG4	MB_15	190	268	132	187	259	168	170	263	152	140	200	132	174
Japan	Nagasaki	Matsugae Terminal	NG4	MB_15	190	276	132	190	259	180	176	263	152	146	200	132	177
Japan	Nagasaki	Matsugae Terminal	NG4	MB_16	190	284	126	196	259	168	173	266	155	134	200	135	171
Japan	Nagasaki	Matsugae Terminal	NG4	MB_16	192	284	126	196	259	180	173	269	155	146	200	138	171
Japan	Nagasaki	Matsugae Terminal	NG4	MB_17	190	268	123	190	259	180	176	263	155	146	200	132	171
Japan	Nagasaki	Matsugae Terminal	NG4	MB_17	190	268	129	202	259	180	176	266	155	146	200	138	171
Japan	Nagasaki	Matsugae Terminal	NG4	MB_18	190	268	126	196	259	168	170	263	140	146	212	141	183
Japan	Nagasaki	Matsugae Terminal	NG4	MB_18	190	272	126	196	259	168	176	272	149	146	212	141	183
Japan	Nagasaki	Matsugae Terminal	NG4	MB_19	190	284	129	181	259	165	176	263	140	146	200	132	177
Japan	Nagasaki	Matsugae Terminal	NG4	MB_19	192	284	129	190	259	168	197	263	152	149	200	138	177
Japan	Nagasaki	Matsugae Terminal	NG4	MB_20	190	268	126	181	259	168	173	269	155	146	206	144	186
Japan	Nagasaki	Matsugae Terminal	NG4	MB_20	190	268	126	190	259	180	176	269	155	146	206	144	186
Japan	Nagasaki	Matsugae Terminal	NG4	MB_21	190	284	123	181	253	168	173	263	137	146	206	135	186
Japan	Nagasaki	Matsugae Terminal	NG4	MB_21	190	284	144	181	253	168	176	275	155	146	206	138	186
Japan	Nagasaki	Matsugae Terminal	NG4	MB_22	190	270	126	0	250	165	173	263	140	146	209	135	171
Japan	Nagasaki	Matsugae Terminal	NG4	MB_22	190	270	126	0	253	171	176	269	155	146	209	135	174
Japan	Nagasaki	Kabashimamachi-park	NG5	KSM_1	190	284	126	187	253	165	0	272	137	149	200	132	168
Japan	Nagasaki	Kabashimamachi-park	NG5	KSM_1	190	284	126	190	259	165	0	275	155	149	200	135	168
Japan	Nagasaki	Kabashimamachi-park	NG5	KSM_2	190	274	126	187	253	165	170	263	155	146	0	135	168
Japan	Nagasaki	Kabashimamachi-park	NG5	KSM_2	190	274	126	187	259	168	170	272	155	146	0	135	168
Japan	Nagasaki	Kabashimamachi-park	NG5	KSM_3	190	270	123	181	271	165	170	269	137	143	200	135	165
Japan	Nagasaki	Kabashimamachi-park	NG5	KSM_3	190	270	123	193	271	180	170	272	155	143	200	138	177
Japan	Nagasaki	Kabashimamachi-park	NG5	KSM_4	190	0	126	181	259	165	173	263	140	146	200	135	174
Japan	Nagasaki	Kabashimamachi-park	NG5	KSM_4	190	0	132	181	259	165	173	263	155	146	200	135	174
Japan	Nagasaki	Kabashimamachi-park	NG5	KSM_5	190	268	126	187	259	168	176	269	152	143	0	135	177
Japan	Nagasaki	Kabashimamachi-park	NG5	KSM_5	190	268	126	202	259	171	176	269	152	143	0	141	177
Japan	Nagasaki	Kabashimamachi-park	NG5	KSM_6	190	270	123	187	253	168	173	263	155	137	200	132	168
Japan	Nagasaki	Kabashimamachi-park	NG5	KSM_6	192	270	126	187	259	183	173	263	155	149	200	132	168
Japan	Nagasaki	Kabashimamachi-park	NG5	KSM_7	190	276	126	190	262	171	176	263	140	146	197	132	174
Japan	Nagasaki	Kabashimamachi-park	NG5	KSM_7	192	276	126	190	271	180	176	266	152	146	200	141	177
Japan	Nagasaki	Kabashimamachi-park	NG5	KSM_8	190	270	123	187	271	171	170	263	143	146	200	132	165
Japan	Nagasaki	Kabashimamachi-park	NG5	KSM_8	190	270	144	193	271	180	170	272	155	146	200	135	165
Japan	Nagasaki	Kabashimamachi-park	NG5	KSM_9	190	268	123	190	259	168	176	263	140	146	200	135	171
Japan	Nagasaki	Kabashimamachi-park	NG5	KSM_9	190	268	141	190	259	171	176	263	155	146	200	138	171
Japan	Nagasaki	Tateyama-park	NG6	TY_1	190	284	129	181	250	168	170	263	143	140	200	132	171
Japan	Nagasaki	Tateyama-park	NG6	TY_1	190	284	129	187	271	171	170	263	152	140	212	141	177
Japan	Nagasaki	Tateyama-park	NG6	TY_2	190	268	129	181	259	171	170	263	140	146	173	135	174
Japan	Nagasaki	Tateyama-park	NG6	TY_2	192	274	138	181	259	171	197	272	152	146	173	138	174
Japan	Nagasaki	Tateyama-park	NG6	TY_3	190	268	123	199	253	171	173	266	155	143	197	135	162
Japan	Nagasaki	Tateyama-park	NG6	TY_3	190	268	153	199	253	180	173	266	158	146	200	138	162
Japan	Nagasaki	Tateyama-park	NG6	TY_4	190	268	126	181	271	171	164	266	152	134	200	132	171
Japan	Nagasaki	Tateyama-park	NG6	TY_4	190	272	126	181	271	180	164	272	152	134	200	138	171
Japan	Nagasaki	Tateyama-park	NG6	TY_5	190	274	126	181	253	180	158	260	140	146	173	132	168
Japan	Nagasaki	Tateyama-park	NG6	TY_5	190	274	126	181	280	180	173	263	155	149	173	135	174
Japan	Nagasaki	Tateyama-park	NG6	TY_6	190	270	129	0	259	171	173	263	140	146	200	132	180
Japan	Nagasaki	Tateyama-park	NG6	TY_6	190	284	132	0	259	180	173	272	140	149	200	135	180
Japan	Nagasaki	Tateyama-park	NG6	TY_7	190	284	126	190	0	165	164	266	140	146	200	138	171
Japan	Nagasaki	Tateyama-park	NG6	TY_7	190	284	126	193	0	180	164	272	152	146	200	141	171
Japan	Nagasaki	Tateyama-park	NG6	TY_8	192	268	126	190	259	171	170	263	140	146	200	132	177
Japan	Nagasaki	Tateyama-park	NG6	TY_8	192	284	129	199	259	180	173	263	155	146	200	135	177
Japan	Nagasaki	Tateyama-park	NG6	TY_9	190	278	0	181	253	168	173	263	143	143	212	132	168
Japan	Nagasaki	Tateyama-park	NG6	TY_9	190	278	0	196	253	180	173	263	143	146	212	141	168
Japan	Nagasaki	Tateyama-park	NG6	TY_10	190	270	126	190	259	180	173	266	152	146	200	135	171
Japan	Nagasaki	Tateyama-park	NG6	TY_10	190	284	129	202	259	180	176	266	152	146	200	138	183
Japan	Nagasaki	Tateyama-park	NG6	TY_11	190	284	129	190	271	180	176	263	140	146	200	132	180
Japan	Nagasaki	Tateyama-park	NG6	TY_11	190	284	129	193	271	180	176	263	158	146	200	141	186
Japan	Nagasaki	Tateyama-park	NG6	TY_12	190	276	126	199	259	171	170	263	152	143	203	135	171
Japan	Nagasaki	Tateyama-park	NG6	TY_12	190	276	126	202	259	180	173	263	152	146	203	135	171
Japan	Nagasaki	Tateyama-park	NG6	TY_13	190	268	123	181	259	171	164	263	152	146	200	132	171
Japan	Nagasaki	Tateyama-park	NG6	TY_13	190	272	153	181	259	180	164	263	155	146	200	135	171
Japan	Nagasaki	Tateyama-park	NG6	TY_14	190	270	129	187	253	171	170	263	152	146	200	135	171
Japan	Nagasaki	Tateyama-park	NG6	TY_14	192	270	129	187	253	180	170	266	152	146	200	138	183
Japan	Nagasaki	Tateyama-park	NG6	TY_15	190	270	129	187	250	168	170	263	152	146	200	126	168
Japan	Nagasaki	Tateyama-park	NG6	TY_15	190	274	129	199	250	171	173	263	155	149	200	135	180
Japan	Nagasaki	Tateyama-park	NG6	TY_16	190	268	132	181	271	171	176	263	140	146	200	135	168
Japan	Nagasaki	Tateyama-park	NG6	TY_16	190	268	132	181	274	171	176	266	152	146	200	138	177
Japan	Nagasaki	Tateyama-park	NG6	TY_17	190	268	129	181	259	171	176	263	152	143	212	141	171
Japan	Nagasaki	Tateyama-park	NG6	TY_17	190	268	129	181	259	180	176	269	155	146	212	141	171
Japan	Nagasaki	Tateyama-park	NG6	TY_18	190	284	126	181	262	168	170	266	152	146	200	135	174
Japan	Nagasaki	Tateyama-park	NG6	TY_18	192	284	126	196	262	180	170	266	152	146	206	141	186
Japan	Nagasaki	Tateyama-park	NG6	TY_19	190	284	126	196	265	171	164	266	140	146	197	135	171
Japan	Nagasaki	Tateyama-park	NG6	TY_19	190	284	126	196	265	180	164	272	140	146	197	138	174
Japan	Nagasaki	Tateyama-park	NG6	TY_20	190	276	126	181	280	165	173	263	143	134	173	135	168
Japan	Nagasaki	Tateyama-park	NG6	TY_20	190	276	126	199	280	165	173	269	155	143	173	138	168
Japan	Nagasaki	Tateyama-park	NG6	TY_21	190	284	132	187	271	171	170	266	140	146	200	135	174
Japan	Nagasaki	Tateyama-park	NG6	TY_21	192	284	132	199	274	177	185	266	152	146	200	138	174
Japan	Nagasaki	Tateyama-park	NG6	TY_22	190	284	126	202	250	174	170	272	152	143	197	135	174
Japan	Nagasaki	Tateyama-park	NG6	TY_22	190	284	126	211	250	180	176	272	152	146	197	135	177
Japan	Nagasaki	Tateyama-park	NG6	TY_23	190	0	126	0	259	171	170	263	140	146	203	135	171
Japan	Nagasaki	Tateyama-park	NG6	TY_23	190	0	126	0	259	180	173	263	155	146	203	135	177
Japan	Nagasaki	Tateyama-park	NG6	TY_24	190	270	123	181	250	171	170	269	140	146	200	132	171
Japan	Nagasaki	Tateyama-park	NG6	TY_24	190	272	153	181	250	180	173	269	155	146	200	141	171
Japan	Nagasaki	Yanagawa-park	NG7	YG_1	192	270	129	181	250	171	176	263	152	146	200	126	171
Japan	Nagasaki	Yanagawa-park	NG7	YG_1	192	270	129	181	253	180	176	266	155	146	200	138	171
Japan	Nagasaki	Yanagawa-park	NG7	YG_2	192	268	126	181	253	165	173	263	140	146	179	132	174
Japan	Nagasaki	Yanagawa-park	NG7	YG_2	192	284	126	199	253	165	173	266	140	149	179	138	174
Japan	Nagasaki	Yanagawa-park	NG7	YG_3	190	268	126	184	0	171	158	263	140	143	200	138	177
Japan	Nagasaki	Yanagawa-park	NG7	YG_3	190	268	129	184	0	174	158	263	158	146	206	141	180
Japan	Nagasaki	Yanagawa-park	NG7	YG_4	190	268	126	187	253	165	173	266	143	146	200	132	168
Japan	Nagasaki	Yanagawa-park	NG7	YG_4	190	284	129	187	259	171	173	275	155	146	200	138	180
Japan	Nagasaki	Yanagawa-park	NG7	YG_5	190	276	123	181	259	180	173	263	140	140	200	126	168
Japan	Nagasaki	Yanagawa-park	NG7	YG_5	190	284	126	196	259	180	173	263	143	146	200	135	168
Japan	Nagasaki	Yanagawa-park	NG7	YG_6	190	268	129	199	280	180	197	266	140	146	200	132	174
Japan	Nagasaki	Yanagawa-park	NG7	YG_6	190	272	147	199	280	180	197	269	152	146	200	132	186
Japan	Nagasaki	Yanagawa-park	NG7	YG_7	190	268	129	0	253	171	173	263	140	146	200	135	168
Japan	Nagasaki	Yanagawa-park	NG7	YG_7	190	276	129	0	253	180	176	266	152	146	206	138	174
Japan	Nagasaki	Yanagawa-park	NG7	YG_8	190	270	123	187	259	168	173	263	152	146	197	135	174
Japan	Nagasaki	Yanagawa-park	NG7	YG_8	190	270	129	196	259	171	197	269	158	146	203	135	174
Japan	Nagasaki	Yanagawa-park	NG7	YG_9	190	284	126	199	259	165	155	266	140	146	200	132	174
Japan	Nagasaki	Yanagawa-park	NG7	YG_9	192	284	126	199	259	171	170	269	143	149	200	138	174
Japan	Nagasaki	Yanagawa-park	NG7	YG_10	0	284	126	181	259	165	170	263	140	146	200	135	174
Japan	Nagasaki	Yanagawa-park	NG7	YG_10	0	284	126	190	259	168	170	269	155	149	200	141	186
Japan	Nagasaki	Yanagawa-park	NG7	YG_11	190	270	126	196	253	168	173	266	140	146	200	138	171
Japan	Nagasaki	Yanagawa-park	NG7	YG_11	190	284	126	196	259	180	173	272	140	146	200	138	171
Japan	Nagasaki	Yanagawa-park	NG7	YG_12	190	284	126	172	259	168	164	269	152	143	179	138	171
Japan	Nagasaki	Yanagawa-park	NG7	YG_12	190	284	126	172	262	174	164	269	152	143	197	141	171
Japan	Nagasaki	Yanagawa-park	NG7	YG_13	190	270	126	199	271	168	197	263	140	140	197	132	171
Japan	Nagasaki	Yanagawa-park	NG7	YG_13	190	270	126	199	271	168	197	266	155	146	200	135	171
Japan	Nagasaki	Yanagawa-park	NG7	YG_14	190	284	129	190	250	165	158	263	152	146	200	138	171
Japan	Nagasaki	Yanagawa-park	NG7	YG_14	190	284	147	190	253	180	173	266	155	146	200	141	180
Japan	Nagasaki	Yanagawa-park	NG7	YG_15	190	276	126	196	259	177	173	263	140	146	200	132	174
Japan	Nagasaki	Yanagawa-park	NG7	YG_15	190	276	126	196	259	180	173	269	143	146	200	132	177
Japan	Nagasaki	Showa-park	NG8	SW_1	190	284	126	187	259	165	170	263	152	143	200	135	174
Japan	Nagasaki	Showa-park	NG8	SW_1	192	284	126	187	259	168	170	263	155	146	209	135	174
Japan	Nagasaki	Showa-park	NG8	SW_2	190	284	129	187	253	171	170	266	155	146	200	138	171
Japan	Nagasaki	Showa-park	NG8	SW_2	190	284	129	187	253	171	191	269	155	146	200	138	174
Japan	Nagasaki	Showa-park	NG8	SW_3	190	284	129	202	274	168	176	266	152	146	200	138	174
Japan	Nagasaki	Showa-park	NG8	SW_3	190	284	129	202	274	168	176	272	152	146	206	141	189
Japan	Nagasaki	Showa-park	NG8	SW_4	190	282	126	190	259	168	197	263	140	140	197	141	174
Japan	Nagasaki	Showa-park	NG8	SW_4	190	284	126	196	259	180	197	269	155	146	197	141	186
Japan	Nagasaki	Showa-park	NG8	SW_5	190	268	126	0	259	168	170	266	140	146	200	138	174
Japan	Nagasaki	Showa-park	NG8	SW_5	190	270	129	0	259	180	173	266	155	146	200	141	174
Japan	Nagasaki	Showa-park	NG8	SW_6	192	284	126	190	253	174	170	272	140	146	200	132	171
Japan	Nagasaki	Showa-park	NG8	SW_6	192	284	126	190	262	180	170	275	152	146	200	135	183
Japan	Nagasaki	Showa-park	NG8	SW_7	190	284	129	190	259	171	173	263	140	146	200	138	171
Japan	Nagasaki	Showa-park	NG8	SW_7	190	284	129	199	259	171	173	263	140	146	206	138	171
Japan	Nagasaki	Showa-park	NG8	SW_8	190	268	126	187	250	165	164	266	152	146	200	126	174
Japan	Nagasaki	Showa-park	NG8	SW_8	190	284	126	190	250	168	164	269	155	146	200	138	174
Japan	Nagasaki	Showa-park	NG8	SW_9	188	272	129	187	271	165	155	266	140	137	200	141	186
Japan	Nagasaki	Showa-park	NG8	SW_9	190	284	129	187	271	180	155	266	155	137	200	141	186
Japan	Nagasaki	Showa-park	NG8	SW_10	190	268	126	190	250	165	173	263	140	146	200	138	174
Japan	Nagasaki	Showa-park	NG8	SW_10	190	268	126	202	277	168	173	272	155	146	200	138	189
Japan	Nagasaki	Showa-park	NG8	SW_11	190	284	126	187	250	171	170	263	152	140	200	132	171
Japan	Nagasaki	Showa-park	NG8	SW_11	190	284	126	187	280	174	173	266	152	146	200	138	192
Japan	Nagasaki	Showa-park	NG8	SW_12	192	284	129	190	250	168	170	263	140	137	200	132	177
Japan	Nagasaki	Showa-park	NG8	SW_12	192	284	129	190	253	171	173	263	155	146	200	132	177
Japan	Nagasaki	Showa-park	NG8	SW_13	190	284	126	193	253	180	170	263	155	146	197	138	171
Japan	Nagasaki	Showa-park	NG8	SW_13	190	284	126	196	259	180	170	269	155	146	197	141	171
Japan	Nagasaki	Showa-park	NG8	SW_14	190	270	126	181	250	174	170	263	140	146	200	135	177
Japan	Nagasaki	Showa-park	NG8	SW_14	190	284	126	181	271	180	173	269	152	146	200	141	177
Japan	Nagasaki	Showa-park	NG8	SW_15	188	268	126	181	259	183	173	263	137	146	200	135	186
Japan	Nagasaki	Showa-park	NG8	SW_15	188	268	126	190	259	183	197	269	140	146	212	138	186
Japan	Nagasaki	Showa-park	NG8	SW_16	180	268	144	187	250	180	170	266	140	146	200	132	174
Japan	Nagasaki	Showa-park	NG8	SW_16	198	276	144	187	253	180	173	272	152	146	212	138	174
Japan	Nagasaki	Showa-park	NG8	SW_17	190	272	126	202	262	165	173	269	155	137	194	135	165
Japan	Nagasaki	Showa-park	NG8	SW_17	192	284	126	202	262	180	176	269	158	146	197	138	165
Japan	Nagasaki	Showa-park	NG8	SW_18	188	270	123	187	271	168	176	263	140	146	197	132	174
Japan	Nagasaki	Showa-park	NG8	SW_18	188	270	123	187	271	171	176	263	140	146	197	141	174
Japan	Nagasaki	Showa-park	NG8	SW_19	190	272	126	190	271	168	173	260	140	146	200	132	171
Japan	Nagasaki	Showa-park	NG8	SW_19	190	272	126	190	271	171	173	263	140	149	200	135	183
Japan	Nagasaki	Showa-park	NG8	SW_20	190	272	123	190	253	177	173	272	137	146	200	135	177
Japan	Nagasaki	Showa-park	NG8	SW_20	190	284	129	190	253	177	173	272	152	149	200	135	177
Japan	Nagasaki	Sumiyoshi-park	NG9	SY_1	192	268	126	190	253	165	170	266	152	143	200	135	183
Japan	Nagasaki	Sumiyoshi-park	NG9	SY_1	192	268	129	190	253	165	176	266	152	146	200	138	183
Japan	Nagasaki	Sumiyoshi-park	NG9	SY_2	190	284	126	187	259	168	170	263	140	143	200	132	177
Japan	Nagasaki	Sumiyoshi-park	NG9	SY_2	190	284	126	187	259	168	170	263	155	146	200	138	177
Japan	Nagasaki	Sumiyoshi-park	NG9	SY_3	188	272	126	187	271	168	170	263	152	143	200	135	177
Japan	Nagasaki	Sumiyoshi-park	NG9	SY_3	192	284	126	187	271	168	176	263	155	146	200	135	192
Japan	Nagasaki	Sumiyoshi-park	NG9	SY_4	188	268	126	187	271	171	197	266	140	143	200	126	171
Japan	Nagasaki	Sumiyoshi-park	NG9	SY_4	188	268	126	196	280	180	197	269	155	143	209	135	186
Japan	Nagasaki	Sumiyoshi-park	NG9	SY_5	188	284	126	190	253	171	197	260	155	137	200	135	174
Japan	Nagasaki	Sumiyoshi-park	NG9	SY_5	188	284	126	190	253	171	197	269	155	146	200	135	174
Japan	Nagasaki	Sumiyoshi-park	NG9	SY_6	190	268	129	187	259	171	197	269	140	146	212	132	174
Japan	Nagasaki	Sumiyoshi-park	NG9	SY_6	190	284	129	187	259	171	197	269	155	149	212	132	177
Japan	Nagasaki	Sumiyoshi-park	NG9	SY_7	0	268	129	0	259	180	173	263	140	143	200	135	174
Japan	Nagasaki	Sumiyoshi-park	NG9	SY_7	0	268	129	0	259	180	203	272	158	149	203	138	174
Japan	Nagasaki	Sumiyoshi-park	NG9	SY_8	192	276	129	190	271	165	170	263	140	143	200	135	168
Japan	Nagasaki	Sumiyoshi-park	NG9	SY_8	192	276	129	202	271	180	173	266	140	146	212	138	174
Japan	Nagasaki	Sumiyoshi-park	NG9	SY_9	190	268	126	0	253	168	170	263	152	146	200	132	162
Japan	Nagasaki	Sumiyoshi-park	NG9	SY_9	190	284	126	0	253	180	170	263	158	146	200	135	177
Japan	Nagasaki	Sumiyoshi-park	NG9	SY_10	190	274	129	190	253	180	170	266	155	146	200	132	168
Japan	Nagasaki	Sumiyoshi-park	NG9	SY_10	190	274	147	190	280	180	170	275	155	146	200	135	174
Japan	Nagasaki	Sumiyoshi-park	NG9	SY_11	190	268	126	181	253	168	173	263	137	146	200	132	177
Japan	Nagasaki	Sumiyoshi-park	NG9	SY_11	190	284	126	181	271	171	197	272	155	146	212	135	177
Japan	Nagasaki	Sumiyoshi-park	NG9	SY_12	188	268	126	187	250	165	170	263	137	146	200	132	174
Japan	Nagasaki	Sumiyoshi-park	NG9	SY_12	188	274	126	187	250	174	170	263	152	146	200	138	174
Japan	Nagasaki	Sumiyoshi-park	NG9	SY_13	188	268	129	190	253	171	191	263	140	146	200	132	174
Japan	Nagasaki	Sumiyoshi-park	NG9	SY_13	188	268	129	196	253	180	203	269	155	146	200	135	177
Japan	Nagasaki	Sumiyoshi-park	NG9	SY_14	190	272	126	187	259	165	170	263	140	143	200	132	177
Japan	Nagasaki	Sumiyoshi-park	NG9	SY_14	192	284	126	187	259	168	197	263	155	146	200	135	177
Japan	Nagasaki	Sumiyoshi-park	NG9	SY_15	190	284	126	190	253	174	173	263	140	146	200	135	171
Japan	Nagasaki	Sumiyoshi-park	NG9	SY_15	192	284	126	190	253	180	173	263	155	146	206	138	186
Japan	Nagasaki	Sumiyoshi-park	NG9	SY_16	190	272	129	181	259	174	170	266	140	146	200	132	168
Japan	Nagasaki	Sumiyoshi-park	NG9	SY_16	192	284	129	181	259	174	170	269	158	146	200	135	186
Japan	Nagasaki	Sumiyoshi-park	NG9	SY_17	190	284	126	187	250	165	173	263	137	146	197	135	165
Japan	Nagasaki	Sumiyoshi-park	NG9	SY_17	190	284	129	199	262	171	173	269	143	146	197	138	186
Japan	Nagasaki	Sumiyoshi-park	NG9	SY_18	190	268	126	199	259	165	176	263	152	146	200	135	171
Japan	Nagasaki	Sumiyoshi-park	NG9	SY_18	190	268	126	199	259	180	197	266	158	146	200	135	171
Japan	Nagasaki	Sumiyoshi-park	NG9	SY_19	190	268	126	190	250	168	173	263	140	146	200	135	177
Japan	Nagasaki	Sumiyoshi-park	NG9	SY_19	190	268	129	202	259	180	173	266	158	146	200	141	177
Japan	Nagasaki	Sumiyoshi-park	NG9	SY_20	190	284	126	181	271	165	197	263	140	146	200	126	174
Japan	Nagasaki	Sumiyoshi-park	NG9	SY_20	190	284	126	193	271	168	197	269	152	149	200	126	174
Japan	Nagasaki	Koyaki-park	NG10	KY_1	190	284	126	181	259	180	173	263	137	146	179	135	168
Japan	Nagasaki	Koyaki-park	NG10	KY_1	190	284	129	181	259	180	173	263	155	146	203	135	174
Japan	Nagasaki	Koyaki-park	NG10	KY_2	190	270	132	190	259	174	164	269	137	146	200	132	180
Japan	Nagasaki	Koyaki-park	NG10	KY_2	190	270	132	190	259	180	164	269	158	146	200	132	180
Japan	Nagasaki	Koyaki-park	NG10	KY_5	190	284	126	193	250	165	164	263	140	146	200	132	168
Japan	Nagasaki	Koyaki-park	NG10	KY_5	190	284	126	193	253	171	164	269	152	149	200	135	171
Japan	Nagasaki	Koyaki-park	NG10	KY_7	192	270	123	196	259	168	146	269	137	146	200	135	174
Japan	Nagasaki	Koyaki-park	NG10	KY_7	192	270	126	196	259	168	170	269	140	146	200	138	186
Japan	Nagasaki	Koyaki-park	NG10	KY_11	190	284	123	193	265	165	170	266	140	146	200	132	171
Japan	Nagasaki	Koyaki-park	NG10	KY_11	190	284	126	199	265	180	170	269	152	146	200	135	171
Japan	Nagasaki	Koyaki-park	NG10	KY_12	190	270	129	196	259	174	170	263	140	146	200	132	174
Japan	Nagasaki	Koyaki-park	NG10	KY_12	190	270	129	196	259	180	176	269	155	146	200	135	174
Japan	Nagasaki	Koyaki-park	NG10	KY_14	190	276	126	196	259	171	173	272	140	146	200	132	174
Japan	Nagasaki	Koyaki-park	NG10	KY_14	192	276	126	196	259	171	173	272	155	146	200	135	174
Japan	Nagasaki	Koyaki-park	NG10	KY_18	190	274	126	199	259	168	197	263	140	146	200	132	177
Japan	Nagasaki	Koyaki-park	NG10	KY_18	192	274	126	199	262	168	197	263	155	146	200	135	186
Japan	Nagasaki	Koyaki-park	NG10	KY_23	190	284	126	187	259	180	173	266	137	146	200	132	174
Japan	Nagasaki	Koyaki-park	NG10	KY_23	190	284	126	187	259	180	173	266	140	146	200	132	174
Japan	Nagasaki	Koyaki-park	NG10	KY_27	190	270	126	196	259	165	197	269	143	137	197	135	168
Japan	Nagasaki	Koyaki-park	NG10	KY_27	192	284	126	196	259	180	197	269	152	137	200	135	168
Japan	Nagasaki	Koyaki-park	NG10	KY_29	190	268	126	190	250	180	176	263	137	146	200	135	174
Japan	Nagasaki	Koyaki-park	NG10	KY_29	190	284	129	193	250	189	176	263	140	146	200	141	174
Japan	Nagasaki	Koyaki-park	NG10	KY_30	190	268	126	175	250	168	170	260	137	146	200	135	186
Japan	Nagasaki	Koyaki-park	NG10	KY_30	190	268	126	187	253	168	194	266	155	146	200	138	186
Japan	Nagasaki	Koyaki-park	NG10	KY_31	190	268	126	190	259	168	164	269	140	146	194	135	171
Japan	Nagasaki	Koyaki-park	NG10	KY_31	190	268	126	190	259	168	176	269	155	146	200	135	171
Japan	Nagasaki	Koyaki-park	NG10	KY_32	190	276	123	190	259	171	164	269	140	143	200	132	171
Japan	Nagasaki	Koyaki-park	NG10	KY_32	190	276	132	196	259	174	164	269	155	143	200	135	174
Japan	Nagasaki	Koyaki-park	NG10	KY_33	190	284	126	0	268	171	164	266	140	143	200	135	171
Japan	Nagasaki	Koyaki-park	NG10	KY_33	192	284	129	0	268	183	164	266	155	146	200	135	183
Japan	Nagasaki	Koyaki-park	NG10	KY_34	190	284	126	181	274	180	194	263	140	143	179	135	171
Japan	Nagasaki	Koyaki-park	NG10	KY_34	190	284	129	181	274	192	197	263	155	143	197	135	177
Japan	Nagasaki	Koyaki-park	NG10	KY_37	190	268	129	187	253	180	173	263	137	146	200	135	168
Japan	Nagasaki	Koyaki-park	NG10	KY_37	192	268	129	199	259	180	173	266	140	146	200	135	168
Japan	Nagasaki	Koyaki-park	NG10	KY_38	190	284	126	187	253	165	176	263	137	146	200	135	177
Japan	Nagasaki	Koyaki-park	NG10	KY_38	190	284	126	187	253	180	197	272	155	146	206	138	177
Japan	Nagasaki	Koyaki-park	NG10	KY_39	190	268	126	196	262	168	173	263	140	146	200	141	168
Japan	Nagasaki	Koyaki-park	NG10	KY_39	190	284	126	196	262	174	179	269	155	146	200	141	171
Japan	Nagasaki	Koyaki-park	NG10	KY_40	190	268	126	199	259	171	170	263	137	146	197	138	177
Japan	Nagasaki	Koyaki-park	NG10	KY_40	190	268	129	217	259	174	170	263	143	149	200	141	177
Japan	Nagasaki	Koyaki-park	NG10	KY_43	190	274	123	196	259	180	173	269	155	143	194	132	171
Japan	Nagasaki	Koyaki-park	NG10	KY_43	192	274	123	196	259	180	176	269	155	146	194	135	171
Japan	Nagasaki	Iwojima-park	NG11	IOJ_1	190	286	0	181	280	168	200	263	140	146	200	135	174
Japan	Nagasaki	Iwojima-park	NG11	IOJ_1	192	286	0	181	280	171	200	269	158	146	200	138	183
Japan	Nagasaki	Iwojima-park	NG11	IOJ_2	190	278	126	190	265	174	176	263	140	146	200	132	171
Japan	Nagasaki	Iwojima-park	NG11	IOJ_2	190	284	129	196	265	180	176	269	155	146	200	138	174
Japan	Nagasaki	Iwojima-park	NG11	IOJ_3	190	268	0	196	250	180	197	263	152	146	194	132	171
Japan	Nagasaki	Iwojima-park	NG11	IOJ_3	190	284	0	196	265	180	197	272	152	146	194	132	171
Japan	Nagasaki	Iwojima-park	NG11	IOJ_4	190	268	0	190	253	174	176	263	140	143	197	132	174
Japan	Nagasaki	Iwojima-park	NG11	IOJ_4	190	268	0	196	280	180	176	269	140	143	200	135	174
Japan	Nagasaki	Iwojima-park	NG11	IOJ_5	190	270	126	187	271	168	173	0	140	146	203	132	171
Japan	Nagasaki	Iwojima-park	NG11	IOJ_5	190	284	126	190	280	171	176	0	155	146	203	135	171
Japan	Nagasaki	Iwojima-park	NG11	IOJ_6	190	268	0	187	259	174	173	0	143	146	200	135	171
Japan	Nagasaki	Iwojima-park	NG11	IOJ_6	190	270	0	187	259	180	176	0	155	146	200	135	186
Japan	Nagasaki	Iwojima-park	NG11	IOJ_7	190	268	129	196	271	171	197	0	143	143	200	132	174
Japan	Nagasaki	Iwojima-park	NG11	IOJ_7	192	284	129	202	280	180	197	0	152	146	200	135	174
Japan	Nagasaki	Iwojima-park	NG11	IOJ_8	190	284	126	181	259	171	197	263	140	143	200	126	186
Japan	Nagasaki	Iwojima-park	NG11	IOJ_8	192	284	126	181	259	180	197	263	155	146	200	132	186
Japan	Nagasaki	Iwojima-park	NG11	IOJ_9	190	270	126	190	259	174	176	266	140	146	200	135	180
Japan	Nagasaki	Iwojima-park	NG11	IOJ_9	190	284	129	190	259	174	176	272	152	146	200	135	180
Japan	Nagasaki	Iwojima-park	NG11	IOJ_10	0	284	129	190	253	165	164	263	140	143	194	132	171
Japan	Nagasaki	Iwojima-park	NG11	IOJ_10	0	284	129	199	253	180	164	263	155	146	194	135	171
Japan	Nagasaki	Iwojima-park	NG11	IOJ_12	190	268	0	196	265	174	176	266	137	146	200	135	165
Japan	Nagasaki	Iwojima-park	NG11	IOJ_12	190	284	0	196	265	180	176	272	143	146	200	138	165
Japan	Nagasaki	Iwojima-park	NG11	IOJ_16	190	268	126	181	268	168	164	263	155	143	200	141	171
Japan	Nagasaki	Iwojima-park	NG11	IOJ_16	190	270	126	196	268	174	164	263	155	146	200	141	171
Japan	Nagasaki	Iwojima-park	NG11	IOJ_18	190	268	126	196	280	180	173	266	140	146	200	126	162
Japan	Nagasaki	Iwojima-park	NG11	IOJ_18	190	268	126	196	280	180	176	269	155	146	200	135	162
Japan	Nagasaki	Iwojima-park	NG11	IOJ_19	0	284	126	190	259	0	164	263	140	146	197	132	174
Japan	Nagasaki	Iwojima-park	NG11	IOJ_19	0	284	126	190	259	0	179	269	155	149	200	132	174
Japan	Nagasaki	Iwojima-park	NG11	IOJ_20	190	268	129	190	265	180	170	269	140	146	200	135	180
Japan	Nagasaki	Iwojima-park	NG11	IOJ_20	190	284	129	190	265	180	170	272	140	149	200	141	180
Japan	Nagasaki	Iwojima-park	NG11	IOJ_22	190	268	126	190	259	165	179	269	140	143	200	132	177
Japan	Nagasaki	Iwojima-park	NG11	IOJ_22	190	284	129	196	265	165	179	275	158	143	200	135	177
Japan	Nagasaki	Iwojima-park	NG11	IOJ_23	190	270	126	175	259	180	164	263	137	143	197	129	174
Japan	Nagasaki	Iwojima-park	NG11	IOJ_23	190	284	126	190	259	183	164	269	152	146	200	132	174
Japan	Nagasaki	Iwojima-park	NG11	IOJ_24	190	284	126	181	250	171	176	263	152	143	200	132	171
Japan	Nagasaki	Iwojima-park	NG11	IOJ_24	192	284	129	190	253	180	176	269	155	149	200	138	177
Japan	Nagasaki	Iwojima-park	NG11	IOJ_25	190	270	123	190	250	180	176	263	140	140	200	135	171
Japan	Nagasaki	Iwojima-park	NG11	IOJ_25	192	274	126	202	253	180	176	269	140	146	200	138	171
Japan	Nagasaki	Iwojima-park	NG11	IOJ_27	190	270	129	193	277	168	170	269	140	140	200	132	171
Japan	Nagasaki	Iwojima-park	NG11	IOJ_27	190	270	129	193	277	168	170	269	158	146	200	138	171
Japan	Nagasaki	Iwojima-park	NG11	IOJ_28	190	270	126	181	259	180	197	266	155	146	200	132	171
Japan	Nagasaki	Iwojima-park	NG11	IOJ_28	190	270	126	199	259	180	197	269	158	146	200	135	180
Japan	Nagasaki	Iwojima-park	NG11	IOJ_29	190	268	129	190	259	180	164	263	137	143	200	132	171
Japan	Nagasaki	Iwojima-park	NG11	IOJ_29	190	268	129	190	259	180	176	272	158	146	212	135	177
Japan	Nagasaki	Iwojima-park	NG11	IOJ_30	190	284	126	190	265	177	170	263	140	146	200	132	174
Japan	Nagasaki	Iwojima-park	NG11	IOJ_30	190	284	126	199	265	180	170	269	152	146	200	135	174
Japan	Nagasaki	Iwojima-park	NG11	IOJ_31	190	268	126	190	250	165	176	263	137	146	200	132	174
Japan	Nagasaki	Iwojima-park	NG11	IOJ_31	190	284	126	196	250	180	176	272	140	149	200	132	174
Japan	Nagasaki	Iwojima-park	NG11	IOJ_32	190	268	126	196	259	165	176	263	152	146	200	132	174
Japan	Nagasaki	Iwojima-park	NG11	IOJ_32	190	268	126	196	265	174	176	272	158	146	200	138	174
Japan	Nagasaki	Iwojima-park	NG11	IOJ_33	190	270	129	190	271	171	170	263	155	146	200	138	177
Japan	Nagasaki	Iwojima-park	NG11	IOJ_33	190	270	129	196	271	180	170	263	155	146	200	141	177
Japan	Nagasaki	Iwojima-park	NG11	IOJ_34	190	284	129	190	259	180	200	263	137	146	200	135	174
Japan	Nagasaki	Iwojima-park	NG11	IOJ_34	190	284	129	199	259	180	200	266	152	149	200	141	177
Japan	Nagasaki	Iwojima-park	NG11	IOJ_35	190	268	126	190	250	180	179	263	140	146	197	132	174
Japan	Nagasaki	Iwojima-park	NG11	IOJ_35	192	268	126	190	259	180	179	269	155	149	200	135	174
Japan	Nagasaki	Iwojima-park	NG11	IOJ_36	190	268	126	190	259	171	176	269	152	146	200	135	186
Japan	Nagasaki	Iwojima-park	NG11	IOJ_36	190	272	126	190	259	180	176	272	158	146	200	138	192
Japan	Nagasaki	Iwojima-park	NG11	IOJ_37	190	270	123	196	259	168	164	263	152	140	200	132	171
Japan	Nagasaki	Iwojima-park	NG11	IOJ_37	190	284	126	196	259	180	164	269	155	146	200	132	183
Japan	Nagasaki	Iwojima-park	NG11	IOJ_38	190	268	123	190	256	180	173	263	137	146	200	138	171
Japan	Nagasaki	Iwojima-park	NG11	IOJ_38	192	284	129	190	280	180	173	263	158	146	200	138	171
Japan	Goto	Fukue Terminal	GT1	FE_1	188	270	147	187	256	168	170	263	137	146	197	132	174
Japan	Goto	Fukue Terminal	GT1	FE_1	192	270	147	199	256	171	200	275	155	149	200	138	186
Japan	Goto	Fukue Terminal	GT1	FE_2	190	270	132	211	256	165	173	263	140	146	200	126	171
Japan	Goto	Fukue Terminal	GT1	FE_2	190	274	132	211	271	180	176	263	143	149	200	138	174
Japan	Goto	Fukue Terminal	GT1	FE_3	190	272	126	196	253	171	164	266	143	146	200	138	177
Japan	Goto	Fukue Terminal	GT1	FE_3	190	276	129	196	259	180	164	266	143	149	206	138	177
Japan	Goto	Fukue Terminal	GT1	FE_4	190	268	129	199	271	168	164	263	140	146	194	135	186
Japan	Goto	Fukue Terminal	GT1	FE_4	190	278	147	199	271	171	164	263	143	146	200	135	186
Japan	Goto	Fukue Terminal	GT1	FE_5	190	284	126	187	256	168	173	269	140	146	197	135	186
Japan	Goto	Fukue Terminal	GT1	FE_5	190	284	126	196	256	168	173	275	155	146	209	138	186
Japan	Goto	Wakamiya-shrine	GT2	WM_1	190	284	126	190	259	171	173	263	155	146	200	135	186
Japan	Goto	Wakamiya-shrine	GT2	WM_1	190	284	132	190	259	180	173	263	155	146	200	135	186
Japan	Goto	Wakamiya-shrine	GT2	WM_2	190	280	126	193	259	180	170	266	140	146	200	135	186
Japan	Goto	Wakamiya-shrine	GT2	WM_2	190	280	126	193	259	180	170	272	140	146	200	135	186
Japan	Goto	Wakamiya-shrine	GT2	WM_3	190	276	132	196	259	174	173	269	140	140	200	132	165
Japan	Goto	Wakamiya-shrine	GT2	WM_3	192	284	132	196	259	180	173	275	140	146	200	132	174
Japan	Goto	Wakamiya-shrine	GT2	WM_4	190	268	126	187	271	168	200	263	140	146	200	135	177
Japan	Goto	Wakamiya-shrine	GT2	WM_4	190	268	126	199	271	171	200	269	155	149	200	138	186
Japan	Goto	Wakamiya-shrine	GT2	WM_5	190	268	126	190	253	171	164	263	143	146	200	132	180
Japan	Goto	Wakamiya-shrine	GT2	WM_5	190	268	126	190	253	180	164	266	143	146	200	141	189
Japan	Goto	Wakamiya-shrine	GT2	WM_6	190	270	0	190	259	168	173	266	137	146	200	135	171
Japan	Goto	Wakamiya-shrine	GT2	WM_6	190	270	0	196	259	174	176	266	140	146	200	135	186
Japan	Tsushima	Izuhara Terminal	TS1	IH_1	190	270	126	199	250	171	170	263	152	146	200	135	171
Japan	Tsushima	Izuhara Terminal	TS1	IH_1	190	278	126	199	253	180	170	266	155	146	206	141	171
Japan	Tsushima	Izuhara Terminal	TS1	IH_2	190	268	126	190	253	168	170	266	152	146	200	132	186
Japan	Tsushima	Izuhara Terminal	TS1	IH_2	190	268	126	190	253	180	170	269	158	146	200	132	186
Japan	Tsushima	Izuhara Terminal	TS1	IH_3	190	270	126	172	253	165	173	263	140	146	200	132	177
Japan	Tsushima	Izuhara Terminal	TS1	IH_3	190	284	129	181	271	180	179	263	140	146	200	138	177
Japan	Tsushima	Izuhara Terminal	TS1	IH_4	190	284	126	175	250	183	170	263	140	146	200	132	180
Japan	Tsushima	Izuhara Terminal	TS1	IH_4	192	284	126	175	250	183	170	269	155	149	200	132	186
Japan	Tsushima	Izuhara Terminal	TS1	IH_5	190	274	126	190	259	171	173	269	140	143	194	132	174
Japan	Tsushima	Izuhara Terminal	TS1	IH_5	190	274	126	190	259	180	173	272	140	146	200	135	177
Japan	Tsushima	Izuhara Terminal	TS1	IH_6	190	268	126	190	250	171	170	263	140	146	200	132	183
Japan	Tsushima	Izuhara Terminal	TS1	IH_6	190	268	126	202	250	180	170	263	155	146	200	132	186
Japan	Tsushima	Izuhara Terminal	TS1	IH_7	190	268	123	187	250	180	176	263	152	146	200	132	171
Japan	Tsushima	Izuhara Terminal	TS1	IH_7	190	284	123	187	253	180	176	266	155	146	200	135	171
Japan	Tsushima	Izuhara Terminal	TS1	IH_8	190	284	129	190	271	180	176	263	140	146	194	132	174
Japan	Tsushima	Izuhara Terminal	TS1	IH_8	190	284	129	190	271	180	176	266	140	149	209	135	174
Japan	Tsushima	Izuhara Terminal	TS1	IH_9	190	270	129	172	250	168	173	263	140	146	197	132	171
Japan	Tsushima	Izuhara Terminal	TS1	IH_9	190	270	129	199	253	180	173	266	140	146	200	132	174
Japan	Tsushima	Izuhara Terminal	TS1	IH_10	190	270	126	190	250	168	173	266	152	146	200	132	177
Japan	Tsushima	Izuhara Terminal	TS1	IH_10	190	270	126	190	277	180	173	269	158	146	200	135	186
Japan	Tsushima	Izuhara Terminal	TS1	IH_11	190	270	129	172	250	165	173	266	140	146	200	132	171
Japan	Tsushima	Izuhara Terminal	TS1	IH_11	190	270	129	172	271	174	173	266	143	149	200	132	171
Japan	Tsushima	Izuhara Terminal	TS1	IH_12	190	268	126	181	253	180	197	260	140	146	206	132	186
Japan	Tsushima	Izuhara Terminal	TS1	IH_12	190	268	126	190	253	180	197	269	140	149	206	132	186
Japan	Tsushima	Izuhara Terminal	TS1	IH_13	190	268	126	190	253	168	173	266	152	146	200	132	186
Japan	Tsushima	Izuhara Terminal	TS1	IH_13	190	284	126	190	253	180	176	269	155	146	200	132	186
Japan	Tsushima	Izuhara Terminal	TS1	IH_14	188	270	132	172	259	165	173	263	152	146	200	135	171
Japan	Tsushima	Izuhara Terminal	TS1	IH_14	188	284	132	172	259	168	176	269	158	149	200	135	186
Japan	Tsushima	Izuhara Terminal	TS1	IH_15	190	282	129	196	271	171	170	0	140	146	200	138	174
Japan	Tsushima	Izuhara Terminal	TS1	IH_15	190	282	129	196	271	180	176	0	152	146	200	141	177
Japan	Tsushima	Izuhara Terminal	TS1	IH_16	190	268	126	187	253	165	197	263	140	146	200	132	171
Japan	Tsushima	Izuhara Terminal	TS1	IH_16	190	268	126	187	271	168	197	266	140	146	200	135	186
Japan	Tsushima	Izuhara Terminal	TS1	IH_17	190	284	126	181	250	171	170	269	140	146	200	132	186
Japan	Tsushima	Izuhara Terminal	TS1	IH_17	190	284	126	196	253	180	170	269	152	146	200	135	186
Japan	Tsushima	Izuhara Terminal	TS1	IH_18	190	272	126	181	268	165	197	260	140	146	206	132	177
Japan	Tsushima	Izuhara Terminal	TS1	IH_18	190	272	126	181	268	171	197	269	152	146	206	132	177
Japan	Tsushima	Izuhara Terminal	TS1	IH_19	190	268	126	190	253	168	173	266	152	146	200	132	186
Japan	Tsushima	Izuhara Terminal	TS1	IH_19	190	268	126	190	253	180	173	269	158	146	200	132	186
Japan	Tsushima	Izuhara Terminal	TS1	IH_20	190	268	129	187	250	180	170	263	140	137	200	132	171
Japan	Tsushima	Izuhara Terminal	TS1	IH_20	190	268	129	196	253	180	176	266	155	149	200	135	171
Japan	Tsushima	Izuhara Terminal	TS1	IH_21	190	270	123	196	250	165	173	266	152	146	197	132	174
Japan	Tsushima	Izuhara Terminal	TS1	IH_21	190	284	123	199	253	180	173	266	155	146	200	135	177
Japan	Tsushima	Izuhara Terminal	TS1	IH_22	190	270	126	181	253	171	197	263	140	143	200	138	174
Japan	Tsushima	Izuhara Terminal	TS1	IH_22	190	270	126	181	253	180	197	269	152	146	200	141	180
Japan	Tsushima	Izuhara Terminal	TS1	IH_23	188	274	126	0	250	168	176	263	152	146	200	132	171
Japan	Tsushima	Izuhara Terminal	TS1	IH_23	188	284	129	0	253	168	176	266	155	146	200	132	171
Japan	Tsushima	Izuhara Terminal	TS1	IH_24	190	268	123	190	250	174	158	263	140	143	200	132	165
Japan	Tsushima	Izuhara Terminal	TS1	IH_24	190	268	132	196	253	180	170	266	152	146	200	138	165
Japan	Tsushima	Izuhara Terminal	TS1	IH_25	190	270	126	190	259	168	173	263	140	146	200	135	171
Japan	Tsushima	Izuhara Terminal	TS1	IH_25	190	284	126	199	259	171	176	263	140	146	200	135	174
Japan	Tsushima	Izuhara Terminal	TS1	IH_26	190	284	123	193	253	171	173	263	140	143	200	132	177
Japan	Tsushima	Izuhara Terminal	TS1	IH_26	192	284	123	193	271	180	173	263	143	146	212	138	177
Japan	Tsushima	Izuhara Terminal	TS1	IH_27	190	268	123	190	268	180	176	263	140	134	200	132	174
Japan	Tsushima	Izuhara Terminal	TS1	IH_27	190	284	135	190	268	180	176	269	152	149	200	132	180
Japan	Tsushima	Izuhara Terminal	TS1	IH_28	190	270	126	181	253	168	176	263	140	146	200	135	165
Japan	Tsushima	Izuhara Terminal	TS1	IH_28	190	270	126	181	271	180	176	266	143	149	209	138	177
Japan	Tsushima	Izuhara Terminal	TS1	IH_29	190	268	132	181	271	171	173	260	140	146	200	132	186
Japan	Tsushima	Izuhara Terminal	TS1	IH_29	192	268	132	181	271	180	173	269	140	149	206	138	186
Japan	Tsushima	Imayashiki-park	TS2	IYS_1	190	268	126	190	262	171	176	263	140	146	200	135	174
Japan	Tsushima	Imayashiki-park	TS2	IYS_1	190	270	126	196	262	171	197	266	140	146	200	138	186
Japan	Tsushima	Imayashiki-park	TS2	IYS_2	190	268	126	181	250	168	176	263	155	146	197	138	180
Japan	Tsushima	Imayashiki-park	TS2	IYS_2	190	284	132	181	250	171	176	263	158	146	197	138	186
Japan	Tsushima	Imayashiki-park	TS2	IYS_3	190	284	126	190	250	168	197	263	155	146	197	132	171
Japan	Tsushima	Imayashiki-park	TS2	IYS_3	192	284	129	190	274	168	197	266	158	146	197	138	171
Japan	Tsushima	Imayashiki-park	TS2	IYS_4	190	268	126	190	250	180	173	263	140	146	200	135	171
Japan	Tsushima	Imayashiki-park	TS2	IYS_4	190	270	129	190	253	180	173	272	143	146	200	138	186
Japan	Tsushima	Imayashiki-park	TS2	IYS_5	190	270	126	181	250	180	164	263	152	146	200	132	171
Japan	Tsushima	Imayashiki-park	TS2	IYS_5	190	270	126	181	253	180	164	263	158	146	200	138	174
Japan	Tsushima	Imayashiki-park	TS2	IYS_6	190	268	126	181	262	165	179	266	140	143	194	132	171
Japan	Tsushima	Imayashiki-park	TS2	IYS_6	190	278	126	181	262	168	179	266	152	149	206	141	171
Japan	Tsushima	Imayashiki-park	TS2	IYS_7	190	268	126	181	265	165	176	263	140	146	200	132	174
Japan	Tsushima	Imayashiki-park	TS2	IYS_7	190	284	126	196	265	168	176	269	140	146	200	138	174
Japan	Tsushima	Imayashiki-park	TS2	IYS_8	190	270	126	187	274	168	173	266	140	146	200	135	171
Japan	Tsushima	Imayashiki-park	TS2	IYS_8	192	284	126	190	274	180	197	269	155	146	212	135	186
Japan	Tsushima	Kinen-park	TS3	KN_1	190	268	126	172	259	171	197	266	140	146	197	132	168
Japan	Tsushima	Kinen-park	TS3	KN_1	192	268	126	172	259	171	197	269	152	149	197	138	183
Japan	Tsushima	Kinen-park	TS3	KN_2	190	268	126	187	259	168	173	263	140	143	200	132	171
Japan	Tsushima	Kinen-park	TS3	KN_2	192	268	126	196	259	180	173	263	155	149	200	135	171
Japan	Tsushima	Kinen-park	TS3	KN_3	190	270	126	190	253	165	173	263	155	146	200	132	186
Japan	Tsushima	Kinen-park	TS3	KN_3	190	270	126	190	262	165	173	263	158	146	200	132	186
Japan	Tsushima	Kinen-park	TS3	KN_4	190	268	126	172	259	171	197	260	140	146	0	132	171
Japan	Tsushima	Kinen-park	TS3	KN_4	190	268	126	190	259	180	197	269	152	149	0	138	171
Japan	Tsushima	Kinen-park	TS3	KN_5	190	284	123	181	253	171	173	260	140	146	200	138	165
Japan	Tsushima	Kinen-park	TS3	KN_5	192	284	150	190	262	180	173	263	155	149	200	138	171
Japan	Tsushima	Kinen-park	TS3	KN_6	190	284	123	190	259	168	176	266	143	146	197	132	165
Japan	Tsushima	Kinen-park	TS3	KN_6	190	284	123	190	259	180	179	269	155	149	197	141	165
Japan	Tsushima	Kinen-park	TS3	KN_7	190	270	126	187	259	165	176	263	140	140	200	141	171
Japan	Tsushima	Kinen-park	TS3	KN_7	190	274	126	190	259	165	179	269	155	149	200	141	171
Japan	Tsushima	Kinen-park	TS3	KN_8	190	270	132	190	253	168	0	263	140	143	200	138	180
Japan	Tsushima	Kinen-park	TS3	KN_8	190	284	132	190	253	180	0	269	140	146	200	138	180
Japan	Tsushima	Kinen-park	TS3	KN_9	190	284	126	181	253	171	173	263	140	143	200	138	177
Japan	Tsushima	Kinen-park	TS3	KN_9	190	284	132	190	253	180	173	269	152	146	200	141	177
Japan	Tsushima	Kinen-park	TS3	KN_10	190	274	126	190	271	168	164	260	140	143	179	132	174
Japan	Tsushima	Kinen-park	TS3	KN_10	190	274	132	193	271	171	164	260	140	146	206	138	180
Japan	Tsushima	Kinen-park	TS3	KN_11	190	268	129	181	271	171	176	263	140	143	197	126	177
Japan	Tsushima	Kinen-park	TS3	KN_11	190	284	132	181	271	180	176	263	152	149	200	132	177
Japan	Tsushima	Kinen-park	TS3	KN_12	190	268	126	190	271	165	164	263	140	140	200	132	171
Japan	Tsushima	Kinen-park	TS3	KN_12	190	268	132	199	277	174	173	269	155	146	200	135	171
Japan	Tsushima	Kinen-park	TS3	KN_13	192	270	126	196	271	168	173	260	152	134	200	132	171
Japan	Tsushima	Kinen-park	TS3	KN_13	192	274	126	196	271	180	173	263	155	146	200	135	180
Japan	Tsushima	Kinen-park	TS3	KN_14	190	270	0	187	262	171	173	269	140	146	179	132	174
Japan	Tsushima	Kinen-park	TS3	KN_14	190	270	0	187	262	180	173	272	152	149	179	138	174
Japan	Tsushima	Kinen-park	TS3	KN_15	190	268	126	196	271	168	164	263	140	146	200	135	186
Japan	Tsushima	Kinen-park	TS3	KN_15	190	268	126	196	271	168	173	263	140	146	200	141	186
Japan	Tsushima	Kinen-park	TS3	KN_16	190	284	126	193	271	165	170	263	140	146	200	132	177
Japan	Tsushima	Kinen-park	TS3	KN_16	190	284	126	199	271	180	170	269	155	149	200	138	186
Japan	Tsushima	Kinen-park	TS3	KN_17	190	268	126	172	253	171	176	263	140	146	200	138	174
Japan	Tsushima	Kinen-park	TS3	KN_17	192	284	129	199	253	171	176	266	140	146	200	141	180
Japan	Tsushima	Isaribi-park	TS4	IB_1	190	270	126	190	271	180	173	263	140	146	200	132	171
Japan	Tsushima	Isaribi-park	TS4	IB_1	190	270	126	193	271	180	173	266	140	149	200	141	186
Japan	Tsushima	Isaribi-park	TS4	IB_2	190	270	126	181	250	168	173	263	152	146	200	135	177
Japan	Tsushima	Isaribi-park	TS4	IB_2	190	284	126	196	253	171	176	269	155	146	200	135	177
Japan	Tsushima	Isaribi-park	TS4	IB_3	190	270	126	190	250	165	173	260	140	140	200	132	186
Japan	Tsushima	Isaribi-park	TS4	IB_3	190	284	126	190	253	168	173	263	152	149	200	138	186
Japan	Tsushima	Isaribi-park	TS4	IB_4	190	284	129	181	253	168	176	263	152	143	200	132	177
Japan	Tsushima	Isaribi-park	TS4	IB_4	190	284	129	181	253	180	176	269	152	143	200	138	177
Japan	Tsushima	Isaribi-park	TS4	IB_6	190	270	126	181	250	171	173	263	140	146	200	132	171
Japan	Tsushima	Isaribi-park	TS4	IB_6	192	270	126	181	277	180	197	263	140	149	200	132	171
Japan	Tsushima	Isaribi-park	TS4	IB_7	180	268	126	190	259	165	173	263	140	146	200	132	174
Japan	Tsushima	Isaribi-park	TS4	IB_7	180	284	126	190	259	168	176	266	143	146	200	141	174
Japan	Tsushima	Isaribi-park	TS4	IB_8	190	284	126	175	253	171	161	263	140	146	200	132	174
Japan	Tsushima	Isaribi-park	TS4	IB_8	190	284	126	181	253	171	173	266	152	149	200	135	174
Japan	Tsushima	Isaribi-park	TS4	IB_9	190	270	129	181	268	168	176	266	140	146	200	132	174
Japan	Tsushima	Isaribi-park	TS4	IB_9	190	284	129	199	268	180	176	269	152	146	200	138	174
Japan	Tsushima	Isaribi-park	TS4	IB_10	190	284	126	190	271	168	173	263	152	146	200	132	174
Japan	Tsushima	Isaribi-park	TS4	IB_10	190	284	126	190	271	168	173	266	155	146	200	135	174
Japan	Tsushima	Isaribi-park	TS4	IB_11	190	270	123	181	259	171	173	263	143	146	194	138	174
Japan	Tsushima	Isaribi-park	TS4	IB_11	190	270	123	187	259	180	173	272	152	146	200	138	174
Japan	Tsushima	Isaribi-park	TS4	IB_12	190	270	132	190	271	165	176	263	140	140	200	135	177
Japan	Tsushima	Isaribi-park	TS4	IB_12	190	270	132	190	271	171	176	263	152	146	200	141	177
Japan	Tsushima	Isaribi-park	TS4	IB_13	190	284	126	0	271	165	173	263	152	143	200	132	177
Japan	Tsushima	Isaribi-park	TS4	IB_13	190	284	126	0	280	171	173	269	155	146	200	132	177
Japan	Tsushima	Isaribi-park	TS4	IB_14	180	284	126	181	271	171	176	269	140	143	203	132	177
Japan	Tsushima	Isaribi-park	TS4	IB_14	192	284	132	190	271	171	197	269	143	146	203	141	177
Japan	Tsushima	Isaribi-park	TS4	IB_15	190	290	126	199	271	168	170	263	140	146	200	132	186
Japan	Tsushima	Isaribi-park	TS4	IB_15	192	290	126	199	271	180	170	275	143	149	200	132	186
Japan	Tsushima	Hiyoshidai-park	TS5	HYD_1	190	270	132	190	271	165	173	263	143	146	200	135	174
Japan	Tsushima	Hiyoshidai-park	TS5	HYD_1	190	270	132	190	271	180	176	263	152	146	200	135	174
Japan	Tsushima	Hiyoshidai-park	TS5	HYD_2	190	274	132	190	253	180	170	263	140	140	200	132	174
Japan	Tsushima	Hiyoshidai-park	TS5	HYD_2	190	284	132	190	271	180	170	263	143	149	200	135	174
Japan	Tsushima	Hiyoshidai-park	TS5	HYD_4	190	270	126	190	271	180	173	263	143	137	200	132	171
Japan	Tsushima	Hiyoshidai-park	TS5	HYD_4	192	270	126	190	271	180	179	263	152	146	212	135	171
Japan	Tsushima	Hiyoshidai-park	TS5	HYD_5	190	268	129	181	271	168	170	263	140	146	200	132	174
Japan	Tsushima	Hiyoshidai-park	TS5	HYD_5	190	270	129	181	271	180	203	263	143	146	200	138	186
Japan	Tsushima	Hiyoshidai-park	TS5	HYD_8	190	268	126	0	250	180	176	260	140	140	200	132	174
Japan	Tsushima	Hiyoshidai-park	TS5	HYD_8	190	278	126	0	253	180	176	269	143	146	200	135	186
Japan	Tsushima	Hiyoshidai-park	TS5	HYD_9	190	272	126	187	259	165	170	263	140	146	197	138	174
Japan	Tsushima	Hiyoshidai-park	TS5	HYD_9	190	286	126	187	259	174	170	263	155	146	200	138	174
Japan	Tsushima	Hiyoshidai-park	TS5	HYD_10	190	268	123	196	250	171	200	263	143	134	200	132	177
Japan	Tsushima	Hiyoshidai-park	TS5	HYD_10	190	270	123	196	253	171	200	266	155	146	200	135	177
Japan	Tsushima	Hiyoshidai-park	TS5	HYD_11	190	270	129	190	253	168	173	263	140	140	200	132	174
Japan	Tsushima	Hiyoshidai-park	TS5	HYD_11	190	278	129	190	253	180	197	272	143	143	206	132	177
Japan	Tsushima	Hiyoshidai-park	TS5	HYD_12	190	270	129	196	271	174	146	263	140	140	200	132	174
Japan	Tsushima	Hiyoshidai-park	TS5	HYD_12	190	272	129	196	271	180	170	269	155	149	200	138	174
Japan	Tsushima	Hiyoshidai-park	TS5	HYD_13	190	284	126	181	262	168	173	263	140	146	200	132	180
Japan	Tsushima	Hiyoshidai-park	TS5	HYD_13	190	284	129	190	262	174	179	266	143	146	200	135	180
Japan	Tsushima	Hiyoshidai-park	TS5	HYD_14	190	274	126	199	259	174	170	260	143	146	200	132	171
Japan	Tsushima	Hiyoshidai-park	TS5	HYD_14	190	278	126	202	259	180	170	269	152	149	200	138	171
Japan	Tsushima	Green-park	TS6	GP_1	190	270	132	190	259	165	173	263	140	146	200	126	174
Japan	Tsushima	Green-park	TS6	GP_1	192	270	132	190	259	180	173	269	143	149	200	132	183
Japan	Tsushima	Green-park	TS6	GP_2	190	284	126	190	259	171	176	263	140	146	200	138	174
Japan	Tsushima	Green-park	TS6	GP_2	190	284	126	190	259	171	176	269	140	149	200	138	174
Japan	Tsushima	Green-park	TS6	GP_3	190	268	126	190	253	171	197	263	140	140	200	132	171
Japan	Tsushima	Green-park	TS6	GP_3	190	268	129	190	271	171	197	269	140	146	200	132	171
Japan	Tsushima	Green-park	TS6	GP_5	190	270	126	187	271	171	164	263	140	146	200	132	174
Japan	Tsushima	Green-park	TS6	GP_5	190	278	132	199	280	174	164	269	152	146	200	135	177
Japan	Tsushima	Green-park	TS6	GP_6	190	270	132	199	256	168	164	266	140	146	200	126	174
Japan	Tsushima	Green-park	TS6	GP_6	190	270	132	199	271	174	164	269	152	146	200	135	177
Japan	Tsushima	Green-park	TS6	GP_7	190	278	123	0	271	171	164	263	140	137	200	132	174
Japan	Tsushima	Green-park	TS6	GP_7	190	284	126	0	271	180	176	266	158	149	200	132	186
Japan	Tsushima	Green-park	TS6	GP_8	190	270	126	190	268	171	164	263	140	140	200	132	177
Japan	Tsushima	Green-park	TS6	GP_8	192	284	126	190	268	180	164	266	140	149	200	135	186
Japan	Tsushima	Green-park	TS6	GP_9	190	290	0	181	0	180	164	263	140	146	200	132	171
Japan	Tsushima	Green-park	TS6	GP_9	190	290	0	199	0	180	176	266	140	146	200	135	171
Japan	Tsushima	Green-park	TS6	GP_10	190	268	129	187	271	171	173	263	140	137	200	132	177
Japan	Tsushima	Green-park	TS6	GP_10	190	274	129	199	271	180	173	263	143	146	200	132	177
Japan	Tsushima	Green-park	TS6	GP_11	192	268	123	190	262	168	164	263	143	149	200	135	165
Japan	Tsushima	Green-park	TS6	GP_11	192	284	123	199	262	180	164	263	143	149	200	135	165
Japan	Tsushima	Green-park	TS6	GP_12	192	274	126	202	271	165	164	263	140	146	200	132	174
Japan	Tsushima	Green-park	TS6	GP_12	192	274	126	202	271	180	173	263	155	146	206	132	174
Japan	Tsushima	Hitakatsu Terminal	TS7	HTK_2	190	270	123	190	250	171	170	269	140	146	209	132	180
Japan	Tsushima	Hitakatsu Terminal	TS7	HTK_2	190	278	126	190	250	174	203	269	143	149	209	135	180
Japan	Tsushima	Hitakatsu Terminal	TS7	HTK_4	192	268	129	196	271	171	164	269	140	140	194	135	171
Japan	Tsushima	Hitakatsu Terminal	TS7	HTK_4	192	268	129	196	271	180	164	269	155	146	200	138	186
Japan	Tsushima	Hitakatsu Terminal	TS7	HTK_5	190	270	126	175	256	180	173	266	140	137	200	132	171
Japan	Tsushima	Hitakatsu Terminal	TS7	HTK_5	190	284	126	181	256	180	173	272	155	146	200	132	174
Japan	Tsushima	Hitakatsu Terminal	TS7	HTK_6	190	270	126	181	250	171	176	263	140	146	194	132	177
Japan	Tsushima	Hitakatsu Terminal	TS7	HTK_6	192	270	129	181	268	180	176	266	140	149	200	135	186
Japan	Tsushima	Hitakatsu Terminal	TS7	HTK_7	190	270	126	190	271	171	200	263	140	146	200	132	174
Japan	Tsushima	Hitakatsu Terminal	TS7	HTK_7	190	270	132	190	274	180	200	269	140	146	200	141	174
Japan	Tsushima	Hitakatsu Terminal	TS7	HTK_9	190	268	129	0	271	180	164	269	140	143	194	132	171
Japan	Tsushima	Hitakatsu Terminal	TS7	HTK_9	192	276	129	0	271	180	167	269	143	143	200	135	186
Japan	Tsushima	Hitakatsu Terminal	TS7	HTK_11	190	270	126	187	259	165	173	269	143	146	200	135	180
Japan	Tsushima	Hitakatsu Terminal	TS7	HTK_11	190	270	129	199	259	174	197	269	155	149	200	135	180
Japan	Tsushima	Hitakatsu Terminal	TS7	HTK_12	192	284	126	187	250	165	173	263	140	146	200	132	171
Japan	Tsushima	Hitakatsu Terminal	TS7	HTK_12	192	284	129	199	253	168	200	269	155	149	200	135	171
Japan	Tsushima	Hitakatsu Terminal	TS7	HTK_13	190	278	126	190	274	165	170	263	140	146	197	132	171
Japan	Tsushima	Hitakatsu Terminal	TS7	HTK_13	190	284	126	190	274	171	170	263	152	146	209	132	171
Japan	Tsushima	Hitakatsu Terminal	TS7	HTK_14	190	270	126	187	253	165	176	260	140	140	200	138	171
Japan	Tsushima	Hitakatsu Terminal	TS7	HTK_14	190	284	126	196	253	174	176	263	143	146	200	141	180
Japan	Tsushima	Hitakatsu Terminal	TS7	HTK_15	190	272	126	190	271	168	164	269	140	146	200	132	186
Japan	Tsushima	Hitakatsu Terminal	TS7	HTK_15	190	284	126	190	271	168	164	272	140	146	200	132	186
Japan	Tsushima	Hitakatsu Terminal	TS7	HTK_16	192	272	123	196	250	180	164	263	152	146	200	132	177
Japan	Tsushima	Hitakatsu Terminal	TS7	HTK_16	192	284	126	199	271	180	173	266	155	149	200	135	177
Japan	Tsushima	Hitakatsu Terminal	TS7	HTK_17	190	270	123	181	250	168	197	263	152	137	200	135	177
Japan	Tsushima	Hitakatsu Terminal	TS7	HTK_17	192	270	123	181	253	180	197	266	155	146	200	138	183
Japan	Tsushima	Hitakatsu Terminal	TS7	HTK_18	190	270	126	187	253	168	200	269	0	146	200	135	174
Japan	Tsushima	Hitakatsu Terminal	TS7	HTK_18	192	272	132	187	271	171	200	269	0	146	200	135	180
Japan	Tsushima	Hitakatsu Terminal	TS7	HTK_19	190	270	126	187	253	168	203	263	140	146	200	132	180
Japan	Tsushima	Hitakatsu Terminal	TS7	HTK_19	190	270	126	193	271	180	203	269	140	146	209	138	180
Japan	Tsushima	Hitakatsu Terminal	TS7	HTK_21	188	268	126	187	250	174	164	266	140	146	200	132	174
Japan	Tsushima	Hitakatsu Terminal	TS7	HTK_21	188	284	126	202	250	174	164	269	155	146	209	132	174
Japan	Tsushima	Hitakatsu Terminal	TS7	HTK_22	190	270	126	181	253	168	170	269	140	137	200	132	171
Japan	Tsushima	Hitakatsu Terminal	TS7	HTK_22	190	270	126	193	253	168	170	272	152	146	200	132	171
Japan	Tsushima	Hitakatsu Terminal	TS7	HTK_23	192	272	123	0	253	171	170	263	140	146	206	132	186
Japan	Tsushima	Hitakatsu Terminal	TS7	HTK_23	192	284	126	0	253	174	194	269	140	146	206	132	186
Japan	Tsushima	Toyosaki-shrine	TS8	ts_b-1	190	270	126	181	262	165	197	263	140	146	200	132	180
Japan	Tsushima	Toyosaki-shrine	TS8	ts_b-1	190	272	126	190	262	174	197	269	140	149	200	135	180
Japan	Tsushima	Toyosaki-shrine	TS8	ts_b-2	190	268	126	190	250	168	146	269	140	137	200	132	186
Japan	Tsushima	Toyosaki-shrine	TS8	ts_b-2	192	270	126	196	250	174	170	269	158	146	200	132	186
Japan	Tsushima	Toyosaki-shrine	TS8	ts_1	190	268	132	181	253	174	176	263	140	146	200	132	186
Japan	Tsushima	Toyosaki-shrine	TS8	ts_1	190	270	132	199	253	180	197	263	155	149	200	132	186
Japan	Tsushima	Toyosaki-shrine	TS8	ts_9	190	284	126	208	250	165	173	263	140	146	200	132	171
Japan	Tsushima	Toyosaki-shrine	TS8	ts_9	192	284	126	208	253	171	173	275	143	149	200	135	171
Japan	Tsushima	Toyosaki-shrine	TS8	ts_10	190	284	126	190	250	165	173	263	140	146	200	132	180
Japan	Tsushima	Toyosaki-shrine	TS8	ts_10	190	284	126	196	253	165	173	269	140	146	206	135	180
Japan	Tsushima	Toyosaki-shrine	TS8	ts_12	190	270	129	199	259	165	197	266	140	137	203	132	180
Japan	Tsushima	Toyosaki-shrine	TS8	ts_12	192	284	129	199	259	171	197	272	152	146	203	132	186
Japan	Ryukyu Islands	Iriomote-jima	RK1	IRO_1_1	190	270	132	196	259	165	173	263	140	143	200	141	168
Japan	Ryukyu Islands	Iriomote-jima	RK1	IRO_1_1	190	270	147	196	262	165	173	269	155	143	200	141	168
Japan	Ryukyu Islands	Iriomote-jima	RK1	IRO_1_2	190	270	126	187	259	165	173	263	155	146	200	132	168
Japan	Ryukyu Islands	Iriomote-jima	RK1	IRO_1_2	190	270	126	190	265	180	173	269	155	146	200	141	168
Japan	Ryukyu Islands	Iriomote-jima	RK1	IRO_1_3	190	270	129	172	259	168	170	263	155	146	200	135	168
Japan	Ryukyu Islands	Iriomote-jima	RK1	IRO_1_3	190	270	132	196	259	168	170	269	155	146	200	135	168
Japan	Ryukyu Islands	Kohama-jima	RK2	KHM_2_1	190	270	126	172	250	171	176	269	155	146	200	141	174
Japan	Ryukyu Islands	Kohama-jima	RK2	KHM_2_1	190	270	126	196	250	180	176	269	155	146	200	141	174
Japan	Ryukyu Islands	Kohama-jima	RK2	KHM_2_2	190	270	126	190	250	171	173	269	155	146	200	135	174
Japan	Ryukyu Islands	Kohama-jima	RK2	KHM_2_2	190	284	126	196	262	171	173	269	155	146	200	135	174
Japan	Ryukyu Islands	Kohama-jima	RK2	KHM_2_3	190	270	126	172	259	168	179	269	143	149	200	135	174
Japan	Ryukyu Islands	Kohama-jima	RK2	KHM_2_3	190	270	126	196	259	180	179	269	155	149	200	138	174
Japan	Ryukyu Islands	Kohama-jima	RK2	KHM_2_4	190	274	126	190	259	171	152	269	143	0	200	135	168
Japan	Ryukyu Islands	Kohama-jima	RK2	KHM_2_4	190	274	132	190	262	180	152	269	155	0	200	135	177
Japan	Ryukyu Islands	Kohama-jima	RK2	KHM_2_5	190	272	132	178	259	171	173	269	143	146	200	138	174
Japan	Ryukyu Islands	Kohama-jima	RK2	KHM_2_5	190	284	132	196	259	192	173	272	155	146	200	141	174
Japan	Ryukyu Islands	Kohama-jima	RK2	KHM_2_6	190	284	129	196	262	168	170	266	143	146	200	135	174
Japan	Ryukyu Islands	Kohama-jima	RK2	KHM_2_6	190	284	129	199	271	171	170	266	155	146	200	135	174
Japan	Ryukyu Islands	Kohama-jima	RK2	KHM_2_7	188	268	126	196	259	180	170	263	143	146	200	135	174
Japan	Ryukyu Islands	Kohama-jima	RK2	KHM_2_7	188	270	129	196	259	180	203	269	155	146	200	135	174
Japan	Ryukyu Islands	Kohama-jima	RK2	KHM_3_2	190	0	129	172	262	174	179	269	143	143	200	135	168
Japan	Ryukyu Islands	Kohama-jima	RK2	KHM_3_2	190	0	129	196	262	180	179	269	155	143	200	135	168
Japan	Ryukyu Islands	Kohama-jima	RK2	KHM_3_3	190	270	126	196	265	171	173	266	155	149	200	135	168
Japan	Ryukyu Islands	Kohama-jima	RK2	KHM_3_3	190	270	129	196	265	171	173	272	155	149	206	135	168
Japan	Ryukyu Islands	Kohama-jima	RK2	KHM_3_4	178	270	126	190	250	171	173	269	155	140	206	132	174
Japan	Ryukyu Islands	Kohama-jima	RK2	KHM_3_4	190	284	126	190	253	171	179	275	155	140	206	135	174
Japan	Ryukyu Islands	Kohama-jima	RK2	KHM_3_5	190	270	126	172	265	171	179	269	155	143	206	135	174
Japan	Ryukyu Islands	Kohama-jima	RK2	KHM_3_5	190	274	132	190	265	192	179	269	155	143	206	135	174
Japan	Ryukyu Islands	Kohama-jima	RK2	KHM_3_6	190	270	126	172	265	180	173	266	155	143	200	135	174
Japan	Ryukyu Islands	Kohama-jima	RK2	KHM_3_6	190	270	126	172	265	180	176	269	155	143	200	135	183
Japan	Ryukyu Islands	Kohama-jima	RK2	KHM_3_7	190	270	126	172	265	168	173	269	155	146	200	135	168
Japan	Ryukyu Islands	Kohama-jima	RK2	KHM_3_7	190	270	132	190	265	171	173	272	155	146	206	135	168
Japan	Ryukyu Islands	Kohama-jima	RK2	KHM_3_10	190	284	126	172	259	168	173	266	140	146	200	132	171
Japan	Ryukyu Islands	Kohama-jima	RK2	KHM_3_10	190	284	129	172	262	171	200	269	155	146	200	135	171
Japan	Ryukyu Islands	Ishigaki-jima	RK3	IG_1_1	190	274	129	199	259	171	173	269	155	146	200	135	174
Japan	Ryukyu Islands	Ishigaki-jima	RK3	IG_1_1	190	274	129	199	259	180	173	269	155	146	200	135	174
Japan	Ryukyu Islands	Ishigaki-jima	RK3	IG_1_2	190	284	129	190	262	171	173	260	155	143	200	135	174
Japan	Ryukyu Islands	Ishigaki-jima	RK3	IG_1_2	190	284	132	190	262	174	173	269	155	143	200	138	174
Japan	Ryukyu Islands	Ishigaki-jima	RK3	IG_2_1	190	270	126	0	262	168	143	269	155	146	200	135	183
Japan	Ryukyu Islands	Ishigaki-jima	RK3	IG_2_1	190	274	132	0	265	168	170	269	155	146	200	135	183
Japan	Ryukyu Islands	Ishigaki-jima	RK3	IG_2_2	190	270	126	172	0	171	173	263	155	149	197	135	174
Japan	Ryukyu Islands	Ishigaki-jima	RK3	IG_2_2	192	270	126	199	0	180	173	269	155	149	197	138	177
Japan	Ryukyu Islands	Ishigaki-jima	RK3	IG_3_1	190	270	129	190	259	171	143	263	155	146	200	135	174
Japan	Ryukyu Islands	Ishigaki-jima	RK3	IG_3_1	190	270	129	190	265	171	173	263	155	146	200	135	174
Japan	Ryukyu Islands	Ishigaki-jima	RK3	IG_3_2	190	270	126	190	259	168	143	269	155	146	197	138	168
Japan	Ryukyu Islands	Ishigaki-jima	RK3	IG_3_2	192	284	129	190	259	171	173	272	155	146	200	138	171
Japan	Ryukyu Islands	Ishigaki-jima	RK3	IG_4_1	190	284	126	187	253	165	170	269	155	134	197	135	168
Japan	Ryukyu Islands	Ishigaki-jima	RK3	IG_4_1	190	284	126	199	253	180	170	275	155	137	200	135	171
Japan	Ryukyu Islands	Ishigaki-jima	RK3	IG_4_2	190	284	129	187	259	168	173	263	140	146	200	135	174
Japan	Ryukyu Islands	Ishigaki-jima	RK3	IG_4_2	190	284	129	187	265	171	173	269	155	146	200	135	174
Japan	Ryukyu Islands	Ishigaki-jima	RK3	IG_5_3	190	276	126	172	265	180	170	263	155	146	200	135	168
Japan	Ryukyu Islands	Ishigaki-jima	RK3	IG_5_3	190	276	126	190	271	189	203	269	155	146	200	135	168
Japan	Ryukyu Islands	Ishigaki-jima	RK3	IG_5_4	188	270	126	190	259	171	203	269	143	140	200	132	177
Japan	Ryukyu Islands	Ishigaki-jima	RK3	IG_5_4	188	274	126	199	259	180	203	269	155	140	206	135	177
Japan	Ryukyu Islands	Ishigaki-jima	RK3	IG_8_1	190	274	126	178	259	171	176	263	155	143	200	126	177
Japan	Ryukyu Islands	Ishigaki-jima	RK3	IG_8_1	190	274	126	187	265	171	176	263	155	143	206	126	177
Japan	Ryukyu Islands	Ishigaki-jima	RK3	IG_8_2	190	270	126	190	259	165	173	263	155	149	200	135	168
Japan	Ryukyu Islands	Ishigaki-jima	RK3	IG_8_2	190	270	126	190	259	180	200	275	155	149	200	138	168
Japan	Ryukyu Islands	Ishigaki-jima	RK3	IG_10_1	190	272	129	187	262	171	170	269	155	149	200	135	168
Japan	Ryukyu Islands	Ishigaki-jima	RK3	IG_10_1	190	274	147	187	262	174	170	269	155	149	200	141	168
Japan	Ryukyu Islands	Ishigaki-jima	RK3	IG_10_2	190	270	132	178	259	168	170	269	140	143	197	132	174
Japan	Ryukyu Islands	Ishigaki-jima	RK3	IG_10_2	190	284	132	196	265	168	170	269	155	143	206	135	174
Japan	Ryukyu Islands	Ishigaki-jima	RK3	IG_11_1	190	270	126	178	259	180	170	263	140	143	200	132	171
Japan	Ryukyu Islands	Ishigaki-jima	RK3	IG_11_1	190	270	129	199	262	192	179	269	143	149	200	135	171
Japan	Ryukyu Islands	Ishigaki-jima	RK3	IG_11_2	168	274	126	199	250	180	173	263	155	143	200	135	171
Japan	Ryukyu Islands	Ishigaki-jima	RK3	IG_11_2	180	274	132	199	259	192	173	269	155	149	206	135	171
Japan	Ryukyu Islands	Ishigaki-jima	RK3	IG_12_1	190	284	129	172	259	168	173	263	140	146	200	135	168
Japan	Ryukyu Islands	Ishigaki-jima	RK3	IG_12_1	190	284	129	196	262	180	173	275	143	146	206	138	168
Japan	Ryukyu Islands	Ishigaki-jima	RK3	IG_12_2	190	272	126	178	262	180	176	269	155	146	197	135	174
Japan	Ryukyu Islands	Ishigaki-jima	RK3	IG_12_2	190	272	147	187	262	180	176	269	155	146	206	135	180
Japan	Ryukyu Islands	Okinawa-jima	RK4	ON_1	190	284	126	190	259	171	176	266	155	143	197	132	168
Japan	Ryukyu Islands	Okinawa-jima	RK4	ON_1	190	284	126	196	265	180	176	269	155	143	197	135	168
Japan	Ryukyu Islands	Okinawa-jima	RK4	ON_2	190	270	123	172	265	171	173	260	155	149	200	135	168
Japan	Ryukyu Islands	Okinawa-jima	RK4	ON_2	192	272	123	196	265	171	173	269	155	149	200	135	168
Japan	Ryukyu Islands	Okinawa-jima	RK4	ON_3	188	270	126	172	259	165	173	266	140	143	200	135	168
Japan	Ryukyu Islands	Okinawa-jima	RK4	ON_3	188	270	126	178	262	168	173	269	155	143	200	141	174
Japan	Ryukyu Islands	Okinawa-jima	RK4	ON_4	190	270	123	172	259	171	170	260	140	143	197	135	171
Japan	Ryukyu Islands	Okinawa-jima	RK4	ON_4	192	270	126	196	271	171	170	269	155	143	200	135	183
Japan	Ryukyu Islands	Okinawa-jima	RK4	ON_5	190	270	123	172	265	171	173	260	155	149	200	135	168
Japan	Ryukyu Islands	Okinawa-jima	RK4	ON_5	192	270	147	196	271	171	173	269	155	149	200	135	168
Japan	Ryukyu Islands	Okinawa-jima	RK4	ON_6	190	284	126	196	259	168	170	263	155	143	200	135	168
Japan	Ryukyu Islands	Okinawa-jima	RK4	ON_6	190	284	126	196	259	171	170	269	155	146	200	138	174
Japan	Ryukyu Islands	Okinawa-jima	RK4	ON_7	190	284	0	187	259	168	173	266	140	146	200	132	168
Japan	Ryukyu Islands	Okinawa-jima	RK4	ON_7	190	284	0	196	259	180	176	278	140	146	200	132	168
Japan	Ryukyu Islands	Okinawa-jima	RK4	ON_8	188	276	126	181	259	165	170	266	143	149	200	135	168
Japan	Ryukyu Islands	Okinawa-jima	RK4	ON_8	190	282	126	196	265	171	170	269	155	149	200	135	168
Japan	Honshu	Tottori	HS1	TTU_1	190	268	126	181	262	165	197	263	140	146	200	132	183
Japan	Honshu	Tottori	HS1	TTU_1	190	284	132	202	262	180	197	269	155	146	200	138	186
Japan	Honshu	Tottori	HS1	TTU_2	190	270	126	190	271	165	173	263	155	146	200	132	171
Japan	Honshu	Tottori	HS1	TTU_2	190	270	132	190	280	180	173	266	155	146	200	135	177
Japan	Honshu	Tottori	HS1	TTU_3	190	270	126	190	259	165	173	269	140	146	197	132	171
Japan	Honshu	Tottori	HS1	TTU_3	196	270	126	196	259	171	173	269	155	146	200	135	171
Japan	Honshu	Tottori	HS1	TTU_4	190	268	126	190	271	165	170	266	140	146	200	132	174
Japan	Honshu	Tottori	HS1	TTU_4	192	268	129	202	271	171	170	272	155	146	200	132	186
Japan	Honshu	Tottori	HS1	TTU_5	190	270	123	181	271	168	170	269	140	146	200	132	174
Japan	Honshu	Tottori	HS1	TTU_5	192	280	126	181	274	183	170	269	140	146	200	135	174
Japan	Honshu	Tottori	HS1	TTU_6	192	268	126	199	271	168	197	263	140	146	197	132	171
Japan	Honshu	Tottori	HS1	TTU_6	196	268	126	199	280	168	197	272	155	146	197	132	171
Japan	Honshu	Tottori	HS1	TTU_7	190	268	126	181	253	168	173	263	140	146	209	132	177
Japan	Honshu	Tottori	HS1	TTU_7	190	268	126	181	253	180	173	263	155	146	209	138	183
Japan	Honshu	Tottori	HS1	TTU_8	190	284	126	196	259	168	152	269	140	146	200	132	171
Japan	Honshu	Tottori	HS1	TTU_8	192	284	126	196	259	180	170	269	140	146	200	135	177
Japan	Honshu	Tottori	HS1	TTU_9	190	276	126	181	259	180	197	263	140	146	197	132	186
Japan	Honshu	Tottori	HS1	TTU_9	192	276	126	190	259	180	197	263	140	146	197	135	189
Japan	Honshu	Tottori	HS1	TTU_10	192	270	126	187	250	171	170	266	143	146	200	132	171
Japan	Honshu	Tottori	HS1	TTU_10	192	270	126	190	280	180	170	272	155	146	200	135	183
Japan	Honshu	Tottori	HS1	TTU_11	190	268	126	181	271	168	158	269	155	146	200	132	174
Japan	Honshu	Tottori	HS1	TTU_11	190	270	126	187	274	171	173	269	155	146	200	135	174
Japan	Honshu	Tottori	HS1	TTU_12	192	284	126	196	271	168	170	263	140	146	200	132	174
Japan	Honshu	Tottori	HS1	TTU_12	192	284	132	196	271	180	173	266	155	146	200	132	186
Japan	Honshu	Tottori	HS1	TTU_13	190	268	126	0	259	168	173	269	140	146	200	132	183
Japan	Honshu	Tottori	HS1	TTU_13	190	272	126	0	259	174	173	272	155	146	200	132	186
Japan	Honshu	Tottori	HS1	TTU_14	190	284	126	0	0	180	197	263	140	146	200	132	180
Japan	Honshu	Tottori	HS1	TTU_14	190	284	126	0	0	180	197	263	140	146	206	132	180
Japan	Honshu	Tottori	HS1	TTU_15	190	276	126	0	280	168	158	269	140	146	200	132	180
Japan	Honshu	Tottori	HS1	TTU_15	190	284	126	0	280	180	173	269	155	146	200	132	186
Japan	Honshu	Tottori	HS1	TTU_16	190	284	126	187	253	171	170	266	140	146	197	132	174
Japan	Honshu	Tottori	HS1	TTU_16	190	284	126	196	253	180	170	269	140	149	200	132	186
Japan	Honshu	Tottori	HS1	TTU_17	192	270	126	0	0	165	197	266	155	146	197	129	174
Japan	Honshu	Tottori	HS1	TTU_17	192	284	129	0	0	165	197	266	155	146	197	132	174
Japan	Honshu	Tottori	HS1	TTU_18	190	268	126	181	280	168	158	269	140	146	200	132	174
Japan	Honshu	Tottori	HS1	TTU_18	190	270	126	187	280	171	173	269	155	149	200	135	177
Japan	Honshu	Tottori	HS1	TTU_19	190	268	126	0	271	180	179	272	140	149	200	132	186
Japan	Honshu	Tottori	HS1	TTU_19	190	268	126	0	271	180	179	272	140	149	200	135	186
Japan	Honshu	Tottori	HS1	TTU_20	190	268	126	0	0	171	179	0	155	146	179	132	171
Japan	Honshu	Tottori	HS1	TTU_20	190	284	126	0	0	180	179	0	155	146	179	138	174
Japan	Honshu	Tottori	HS1	TTU_21	190	284	126	0	271	168	170	263	0	146	200	135	171
Japan	Honshu	Tottori	HS1	TTU_21	190	284	129	0	271	180	170	269	0	146	200	138	186
Japan	Honshu	Tokyo	HS2	NIID_1	190	268	126	181	280	171	173	263	140	146	209	132	174
Japan	Honshu	Tokyo	HS2	NIID_1	190	284	135	196	280	189	176	272	155	146	209	135	177
Japan	Honshu	Tokyo	HS2	NIID_2	190	284	126	187	259	165	197	269	155	140	200	135	174
Japan	Honshu	Tokyo	HS2	NIID_2	190	284	135	202	259	189	197	269	155	146	200	138	174
Japan	Honshu	Tokyo	HS2	NIID_3	190	270	126	196	271	171	173	269	140	146	200	132	180
Japan	Honshu	Tokyo	HS2	NIID_3	190	270	135	202	271	171	173	269	155	146	200	132	186
Japan	Honshu	Tokyo	HS2	NIID_4	190	284	126	187	250	180	170	269	140	146	200	129	168
Japan	Honshu	Tokyo	HS2	NIID_4	192	284	135	202	253	180	173	275	155	146	200	135	174
Japan	Honshu	Tokyo	HS2	NIID_5	190	284	132	187	259	171	200	269	155	149	200	129	174
Japan	Honshu	Tokyo	HS2	NIID_5	190	284	132	202	259	180	200	269	155	149	206	135	174
Japan	Honshu	Tokyo	HS2	NIID_6	190	268	129	181	271	180	173	263	140	146	200	132	177
Japan	Honshu	Tokyo	HS2	NIID_6	192	268	129	199	271	180	173	269	155	146	200	132	183
Japan	Honshu	Tokyo	HS2	NIID_7	190	268	126	187	280	174	176	263	137	146	200	132	177
Japan	Honshu	Tokyo	HS2	NIID_7	190	268	126	196	280	180	176	263	155	146	200	138	186
Japan	Honshu	Tokyo	HS2	NIID_8	190	268	126	190	259	168	176	260	137	146	200	135	180
Japan	Honshu	Tokyo	HS2	NIID_8	190	284	126	196	259	180	176	269	155	146	200	135	180
Japan	Honshu	Tokyo	HS2	NIID_9	190	274	126	181	280	189	176	263	140	146	200	135	174
Japan	Honshu	Tokyo	HS2	NIID_9	190	284	126	202	280	189	176	263	155	146	209	135	186
Japan	Honshu	Tokyo	HS2	NIID_10	190	284	126	196	274	171	173	269	140	146	200	132	177
Japan	Honshu	Tokyo	HS2	NIID_10	190	284	126	202	280	174	173	275	140	146	206	135	183
Japan	Honshu	Tokyo	HS2	NIID_11	190	284	132	187	259	171	173	269	155	149	200	129	174
Japan	Honshu	Tokyo	HS2	NIID_11	190	284	132	202	271	180	200	269	155	149	206	135	174
Japan	Honshu	Tokyo	HS2	NIID_12	190	284	126	196	271	168	173	263	140	146	200	135	174
Japan	Honshu	Tokyo	HS2	NIID_12	190	290	126	199	271	168	200	266	155	146	200	135	186
Japan	Honshu	Tokyo	HS2	NIID_13	190	284	132	187	271	171	170	266	140	143	200	132	186
Japan	Honshu	Tokyo	HS2	NIID_13	190	284	132	199	280	180	170	269	140	143	200	138	186
Japan	Honshu	Tokyo	HS2	NIID_14	190	270	129	196	259	171	164	263	137	146	200	132	174
Japan	Honshu	Tokyo	HS2	NIID_14	190	284	129	202	259	171	170	266	140	146	200	135	177
Japan	Honshu	Tokyo	HS2	NIID_15	190	268	132	190	271	180	170	266	137	146	197	129	171
Japan	Honshu	Tokyo	HS2	NIID_15	192	268	132	196	271	180	170	269	140	146	200	132	171
Japan	Honshu	Tokyo	HS2	NIID_16	190	270	126	175	271	168	197	263	140	140	197	132	177
Japan	Honshu	Tokyo	HS2	NIID_16	190	270	126	181	280	180	197	269	140	146	200	132	177
Japan	Honshu	Tokyo	HS2	NIID_17	190	284	126	187	271	168	173	269	155	146	200	132	174
Japan	Honshu	Tokyo	HS2	NIID_17	190	284	135	196	271	171	173	275	155	146	200	135	174
Japan	Honshu	Tokyo	HS2	NIID_18	180	284	126	181	259	168	170	263	155	146	200	132	174
Japan	Honshu	Tokyo	HS2	NIID_18	190	284	126	196	259	171	170	263	155	146	200	135	177
Japan	Honshu	Tokyo	HS2	NIID_19	190	268	126	187	253	180	170	266	140	143	200	135	174
Japan	Honshu	Tokyo	HS2	NIID_19	190	284	126	199	253	189	170	269	140	149	206	135	174
Japan	Honshu	Tokyo	HS2	NIID_20	190	268	123	190	271	171	146	263	140	146	206	132	174
Japan	Honshu	Tokyo	HS2	NIID_20	190	284	129	202	280	171	170	269	140	149	206	135	174
Japan	Honshu	Ibaraki	HS3	YHD_1	188	274	132	196	250	180	170	263	140	137	200	135	174
Japan	Honshu	Ibaraki	HS3	YHD_1	192	284	132	199	271	180	170	269	140	146	200	135	186
Japan	Honshu	Ibaraki	HS3	YHD_2	188	284	126	196	250	171	170	263	140	146	200	132	171
Japan	Honshu	Ibaraki	HS3	YHD_2	188	284	135	196	250	180	173	272	155	146	200	132	171
Japan	Honshu	Ibaraki	HS3	YHD_3	188	284	129	181	271	168	170	263	140	146	200	132	186
Japan	Honshu	Ibaraki	HS3	YHD_3	190	284	132	196	271	171	173	263	155	146	200	132	186
Japan	Honshu	Ibaraki	HS3	YHD_4	188	0	126	196	271	180	173	263	140	146	176	135	171
Japan	Honshu	Ibaraki	HS3	YHD_4	188	0	126	196	271	180	173	269	140	146	200	138	171
Japan	Honshu	Ibaraki	HS3	YHD_5	170	268	126	196	271	180	173	263	140	146	200	132	177
Japan	Honshu	Ibaraki	HS3	YHD_5	170	284	129	196	271	180	197	272	155	146	200	132	177
Japan	Honshu	Ibaraki	HS3	YHD_6	190	284	126	196	271	180	170	266	140	146	200	132	186
Japan	Honshu	Ibaraki	HS3	YHD_6	190	284	126	196	271	180	170	275	140	149	200	135	186
Japan	Honshu	Ibaraki	HS3	YHD_7	190	270	126	196	271	171	173	263	140	146	194	129	183
Japan	Honshu	Ibaraki	HS3	YHD_7	190	270	129	196	280	180	200	266	155	149	194	132	183
Japan	Honshu	Ibaraki	HS3	YHD_8	188	276	126	187	265	171	197	263	140	146	200	129	174
Japan	Honshu	Ibaraki	HS3	YHD_8	188	276	147	199	271	180	197	269	140	146	200	132	174
Japan	Honshu	Ibaraki	HS3	YHD_9	190	270	126	181	250	180	200	266	140	146	194	132	174
Japan	Honshu	Ibaraki	HS3	YHD_9	190	270	129	196	250	180	200	269	140	149	200	132	183
Japan	Honshu	Ibaraki	HS3	YHD_10	188	284	126	187	271	174	164	269	140	146	200	132	171
Japan	Honshu	Ibaraki	HS3	YHD_10	188	284	126	196	271	180	164	269	140	146	200	135	171
Japan	Honshu	Ibaraki	HS3	YHD_11	190	284	129	193	271	180	170	263	140	146	200	132	186
Japan	Honshu	Ibaraki	HS3	YHD_11	192	284	129	193	280	180	203	269	140	146	200	132	186
Japan	Honshu	Ibaraki	HS3	YHD_12	190	274	126	187	253	180	200	266	140	146	200	132	174
Japan	Honshu	Ibaraki	HS3	YHD_12	194	284	126	199	253	180	200	269	140	146	206	135	174
Japan	Honshu	Ibaraki	HS3	YHD_13	188	284	132	196	256	168	200	263	140	146	197	132	174
Japan	Honshu	Ibaraki	HS3	YHD_13	190	284	132	196	274	171	200	263	140	146	200	132	186
Japan	Honshu	Ibaraki	HS3	YHD_14	188	268	126	196	271	168	170	263	155	146	194	129	177
Japan	Honshu	Ibaraki	HS3	YHD_14	188	284	126	196	280	180	173	266	155	146	194	138	177
Japan	Honshu	Ibaraki	HS3	YHD_15	188	284	126	0	259	180	197	263	140	146	200	132	174
Japan	Honshu	Ibaraki	HS3	YHD_15	188	284	129	0	259	180	200	269	155	146	200	132	177
Japan	Honshu	Ibaraki	HS3	YHD_16	192	284	144	196	271	171	170	263	140	137	200	132	177
Japan	Honshu	Ibaraki	HS3	YHD_16	192	284	144	199	271	174	170	266	155	146	206	135	177
Japan	Honshu	Ibaraki	HS3	YHD_17	190	284	126	196	280	171	170	263	140	146	200	132	171
Japan	Honshu	Ibaraki	HS3	YHD_17	192	284	135	196	280	180	203	269	140	149	200	132	171
Japan	Honshu	Ibaraki	HS3	YHD_18	190	270	126	196	250	168	170	263	140	146	200	135	180
Japan	Honshu	Ibaraki	HS3	YHD_18	190	284	126	196	250	168	170	269	155	146	200	135	180
Japan	Honshu	Ibaraki	HS3	YHD_19	190	270	126	190	280	165	170	269	140	146	200	135	174
Japan	Honshu	Ibaraki	HS3	YHD_19	190	284	132	190	280	180	170	269	155	146	200	135	174
Japan	Honshu	Ibaraki	HS3	YHD_20	188	284	129	190	259	168	170	266	140	146	197	129	174
Japan	Honshu	Ibaraki	HS3	YHD_20	188	284	129	199	259	171	170	266	140	149	197	129	177
Japan	Honshu	Ibaraki	HS3	YHD_21	192	270	126	196	268	168	170	263	140	146	200	129	186
Japan	Honshu	Ibaraki	HS3	YHD_21	192	270	126	196	271	174	203	275	140	146	200	132	186
Japan	Honshu	Ibaraki	HS3	YHD_22	190	268	126	196	259	168	176	269	140	146	200	135	174
Japan	Honshu	Ibaraki	HS3	YHD_22	190	284	126	199	259	180	200	272	140	146	200	135	174
Japan	Honshu	Ibaraki	HS3	YHD_23	188	270	129	196	250	165	170	263	140	146	200	129	183
Japan	Honshu	Ibaraki	HS3	YHD_23	188	272	129	196	250	171	203	275	140	146	200	132	186
Philippines	Philippines	Philippines	PHL	PH563	188	268	141	0	250	165	170	263	149	137	191	150	174
Philippines	Philippines	Philippines	PHL	PH563	190	274	141	0	256	165	170	263	149	137	191	150	174
Philippines	Philippines	Philippines	PHL	PH564	188	268	126	0	250	165	170	263	149	137	191	150	174
Philippines	Philippines	Philippines	PHL	PH564	190	274	141	0	256	165	170	263	149	137	191	150	174
Philippines	Philippines	Philippines	PHL	PH565	188	270	129	208	250	183	170	263	0	137	191	135	168
Philippines	Philippines	Philippines	PHL	PH565	188	272	129	208	262	183	170	263	0	137	191	150	177
Philippines	Philippines	Philippines	PHL	PH566	188	274	126	0	250	165	170	263	149	137	191	150	174
Philippines	Philippines	Philippines	PHL	PH566	190	274	141	0	262	165	170	263	149	137	191	150	174
Philippines	Philippines	Philippines	PHL	PH619	188	272	129	175	259	165	170	263	149	137	185	135	171
Philippines	Philippines	Philippines	PHL	PH619	188	274	129	175	259	165	170	269	155	137	191	135	174
Philippines	Philippines	Philippines	PHL	PH620	188	270	129	0	265	165	176	263	149	137	185	135	171
Philippines	Philippines	Philippines	PHL	PH620	188	274	129	0	265	165	173	263	158	137	191	150	174
Philippines	Philippines	Philippines	PHL	PH621	190	272	126	0	259	168	170	263	155	137	185	135	171
Philippines	Philippines	Philippines	PHL	PH621	190	274	126	0	259	168	173	269	155	137	191	135	174
Philippines	Philippines	Philippines	PHL	PH634	188	270	126	202	265	171	170	263	155	137	191	135	171
Philippines	Philippines	Philippines	PHL	PH634	192	270	126	202	265	183	170	263	155	137	191	150	174
Philippines	Philippines	Philippines	PHL	PH635	188	270	147	190	256	165	200	266	143	137	197	135	165
Philippines	Philippines	Philippines	PHL	PH635	188	284	147	190	256	165	200	266	149	137	200	138	171
Philippines	Philippines	Philippines	PHL	PH637	190	284	126	193	256	165	200	260	143	137	191	138	165
Philippines	Philippines	Philippines	PHL	PH637	192	284	138	193	265	189	200	266	149	137	197	150	171
Philippines	Philippines	Philippines	PHL	PH638	188	274	126	190	271	165	200	263	152	137	197	132	165
Philippines	Philippines	Philippines	PHL	PH638	188	274	138	190	271	165	200	278	158	137	197	150	171
Philippines	Philippines	Philippines	PHL	PH639	188	274	0	184	250	186	167	260	143	137	185	132	171
Philippines	Philippines	Philippines	PHL	PH639	188	274	0	184	265	186	167	263	155	137	200	132	177
Philippines	Philippines	Philippines	PHL	PH648	188	284	129	199	271	183	170	263	152	137	191	132	0
Philippines	Philippines	Philippines	PHL	PH648	188	284	129	199	271	183	170	275	158	137	191	135	0
Philippines	Philippines	Philippines	PHL	PH649	188	270	0	202	262	171	167	260	155	137	185	135	174
Philippines	Philippines	Philippines	PHL	PH649	188	270	0	202	265	171	167	275	155	137	191	135	177
Philippines	Philippines	Philippines	PHL	PH650	190	270	0	202	262	171	167	263	155	0	191	135	171
Philippines	Philippines	Philippines	PHL	PH650	192	270	0	202	265	183	167	263	155	0	191	135	177
Philippines	Philippines	Philippines	PHL	PH651	188	284	126	0	271	183	170	263	152	137	191	132	171
Philippines	Philippines	Philippines	PHL	PH651	188	284	129	0	271	183	170	275	158	137	191	135	171
Philippines	Philippines	Philippines	PHL	PH652	188	0	126	202	262	171	170	263	155	137	191	135	171
Philippines	Philippines	Philippines	PHL	PH652	188	0	126	202	265	183	170	263	155	137	191	135	174
Philippines	Philippines	Philippines	PHL	PH667	188	268	126	190	250	165	155	263	149	137	185	135	165
Philippines	Philippines	Philippines	PHL	PH667	188	274	129	202	256	165	155	266	155	137	200	150	168
Philippines	Philippines	Philippines	PHL	PH680	188	268	126	190	262	189	140	260	143	137	197	141	171
Philippines	Philippines	Philippines	PHL	PH680	188	268	147	190	262	201	170	275	155	137	197	141	174
Thailand	Ronong	Thailand	THA	THA_RN_1	186	284	123	187	262	180	176	263	149	146	197	132	165
Thailand	Ronong	Thailand	THA	THA_RN_1	190	284	129	196	262	183	176	263	155	146	197	135	165
Thailand	Ronong	Thailand	THA	THA_RN_2	190	276	126	181	259	177	173	266	143	134	200	132	171
Thailand	Ronong	Thailand	THA	THA_RN_2	190	276	129	181	262	180	173	272	149	134	200	135	177
Thailand	Ronong	Thailand	THA	THA_RN_3	190	270	123	190	253	180	203	263	140	146	200	126	171
Thailand	Ronong	Thailand	THA	THA_RN_3	190	270	126	199	253	189	203	266	140	149	206	126	171
Thailand	Ronong	Thailand	THA	THA_RN_4	190	270	126	193	253	183	173	263	143	146	206	132	171
Thailand	Ronong	Thailand	THA	THA_RN_4	190	284	126	208	253	189	173	263	149	149	206	135	177
Thailand	Ronong	Thailand	THA	THA_RN_5	180	284	126	181	250	171	164	263	149	146	194	132	174
Thailand	Ronong	Thailand	THA	THA_RN_5	180	284	129	196	250	174	164	269	152	146	206	135	174
Thailand	Ronong	Thailand	THA	THA_RN_7	190	270	126	196	253	171	170	266	137	149	203	120	171
Thailand	Ronong	Thailand	THA	THA_RN_7	190	282	138	196	262	189	170	272	140	149	203	129	171
Thailand	Ronong	Thailand	THA	THA_RN_8	190	270	126	199	250	192	176	263	140	149	182	135	171
Thailand	Ronong	Thailand	THA	THA_RN_8	190	270	126	199	268	192	176	272	149	149	206	135	180
Thailand	Ronong	Thailand	THA	THA_RN_9	190	268	126	190	262	183	176	272	149	146	197	129	171
Thailand	Ronong	Thailand	THA	THA_RN_9	190	270	126	190	262	189	176	275	152	146	200	135	180
Thailand	Ronong	Thailand	THA	THA_RN_10	172	270	126	172	250	180	167	257	143	149	200	135	165
Thailand	Ronong	Thailand	THA	THA_RN_10	172	270	129	190	262	183	176	266	152	149	200	135	165
Thailand	Ronong	Thailand	THA	THA_RN_11	172	284	126	187	262	198	173	269	140	146	197	126	174
Thailand	Ronong	Thailand	THA	THA_RN_11	190	284	126	196	262	198	173	272	152	146	200	135	180
Thailand	Ronong	Thailand	THA	THA_RN_12	190	270	126	199	265	183	173	263	152	146	194	135	162
Thailand	Ronong	Thailand	THA	THA_RN_12	190	274	132	199	265	183	173	272	152	146	200	135	162
Thailand	Ronong	Thailand	THA	THA_RN_13	190	270	123	178	253	180	0	263	140	140	200	126	174
Thailand	Ronong	Thailand	THA	THA_RN_13	198	270	126	187	262	180	0	266	143	149	200	135	174
Thailand	Ronong	Thailand	THA	THA_RN_14	190	270	126	0	256	180	0	260	140	146	200	132	171
Thailand	Ronong	Thailand	THA	THA_RN_14	192	270	129	0	256	180	0	260	140	146	200	132	174
Thailand	Ronong	Thailand	THA	THA_RN_15	190	268	126	181	262	189	167	263	140	146	194	135	177
Thailand	Ronong	Thailand	THA	THA_RN_15	190	268	126	181	268	189	167	269	143	146	206	135	177
Thailand	Ronong	Thailand	THA	THA_RN_16	190	272	129	187	253	183	167	263	149	134	194	135	171
Thailand	Ronong	Thailand	THA	THA_RN_16	190	284	129	187	265	189	170	263	149	146	200	138	183
Thailand	Ronong	Thailand	THA	THA_RN_17	190	270	129	196	250	177	164	263	143	149	197	138	180
Thailand	Ronong	Thailand	THA	THA_RN_17	190	270	129	196	262	180	164	263	158	149	200	138	180
Thailand	Ronong	Thailand	THA	THA_RN_18	190	270	126	172	253	174	164	266	140	134	197	123	171
Thailand	Ronong	Thailand	THA	THA_RN_18	190	284	126	199	253	174	164	269	149	149	200	135	171
Thailand	Ronong	Thailand	THA	THA_RN_19	190	284	129	184	259	174	173	263	140	146	191	135	171
Thailand	Ronong	Thailand	THA	THA_RN_19	190	284	132	190	265	183	173	266	143	146	191	135	183
Thailand	Ronong	Thailand	THA	THA_RN_20	174	274	126	196	262	165	173	263	140	146	194	126	174
Thailand	Ronong	Thailand	THA	THA_RN_20	190	284	126	196	262	189	173	275	152	152	194	129	174
Thailand	Ronong	Thailand	THA	THA_RN_21	190	284	123	196	250	174	170	269	140	146	206	132	165
Thailand	Ronong	Thailand	THA	THA_RN_21	190	284	126	199	250	180	170	269	140	146	206	135	171
Thailand	Ronong	Thailand	THA	THA_RN_22	190	274	123	190	250	183	173	263	143	140	200	126	165
Thailand	Ronong	Thailand	THA	THA_RN_22	190	274	126	196	256	183	176	269	143	146	200	132	174
Thailand	Ronong	Thailand	THA	THA_RN_23	190	284	132	184	265	174	173	266	140	134	200	126	171
Thailand	Ronong	Thailand	THA	THA_RN_23	190	284	132	199	265	195	182	269	143	134	200	135	174
Thailand	Ronong	Thailand	THA	THA_RN_24	188	270	123	190	256	183	173	263	140	149	191	135	174
Thailand	Ronong	Thailand	THA	THA_RN_24	190	284	123	202	256	192	182	269	143	149	206	135	180
Thailand	Ronong	Thailand	THA	THA_RN_25	190	284	123	184	250	180	173	269	140	149	200	126	171
Thailand	Ronong	Thailand	THA	THA_RN_25	190	284	129	202	250	183	173	269	143	149	200	147	174
Thailand	Ronong	Thailand	THA	THA_RN_26	190	270	123	175	253	180	0	257	149	146	197	135	168
Thailand	Ronong	Thailand	THA	THA_RN_26	190	270	123	193	256	189	0	266	149	146	200	138	168
Thailand	Ronong	Thailand	THA	THA_RN_27	190	270	126	184	256	174	173	266	140	146	197	126	165
Thailand	Ronong	Thailand	THA	THA_RN_27	190	284	126	187	262	195	173	266	152	155	197	126	171
Thailand	Ronong	Thailand	THA	THA_RN_28	190	284	126	196	250	177	173	266	140	146	200	135	177
Thailand	Ronong	Thailand	THA	THA_RN_28	190	284	129	196	262	189	173	266	152	146	206	138	183
Thailand	Ronong	Thailand	THA	THA_RN_29	190	268	126	190	250	165	0	266	143	149	191	132	165
Thailand	Ronong	Thailand	THA	THA_RN_29	190	268	126	196	253	177	0	269	143	149	197	135	165
Thailand	Ronong	Thailand	THA	THA_RN_30	190	284	126	178	250	174	176	263	149	146	197	132	165
Thailand	Ronong	Thailand	THA	THA_RN_30	190	284	126	178	256	189	176	263	149	149	200	135	165
Thailand	Ronong	Thailand	THA	THA_RN_31	190	268	123	193	256	165	173	266	143	134	200	129	168
Thailand	Ronong	Thailand	THA	THA_RN_31	190	278	126	202	256	165	173	266	149	140	200	132	171
Thailand	Ronong	Thailand	THA	THA_RN_32	192	284	126	178	262	183	176	263	143	140	200	135	171
Thailand	Ronong	Thailand	THA	THA_RN_32	192	284	129	187	262	189	176	272	143	140	203	135	177
Thailand	Ronong	Thailand	THA	THA_RN_33	188	268	123	196	250	189	173	260	143	146	191	135	171
Thailand	Ronong	Thailand	THA	THA_RN_33	188	268	129	211	250	189	173	263	149	146	194	135	183
0 means Null allele or no recorded
