# Supplementary material for: Searching for a sign of exotic Aedes albopictus (Culicidae) introduction in major international seaports on Kyushu Island, Japan
Source: PLoS Negl Trop Dis. 2021 Oct 6;15(10):e0009827. doi: 10.1371/journal.pntd.0009827 (PMC8523054; doi:10.1371/journal.pntd.0009827)
Supplement: S3 Table — Displayed are the mean values of each population and the standard error (SE). N: mean populations size; Na: mean number of alleles; Ne: number of effective alleles; Ho: observed heterozygosity; He: expected heterozygosity; uHe: unbiased expected heterozygosity; F: fixation index. (XLSX) [file pntd.0009827.s003.xlsx]

## Sheet: Sheet1
S3 Table. Estimates of genetic diversity of Ae. albopictus populations using microsatellite markers
Origin	Pop	N	Na	Ne	I	Ho	He	uHe	F
Fukuoka	FU1	11.6923	4.61538	2.88968	1.15809	0.439103	0.604901	0.632023	0.291522
		0.307692	0.446331	0.315261	0.104975	0.0555453	0.0405795	0.042108	0.0681351
	FU2	4.92308	3	2.19333	0.859807	0.338462	0.503077	0.560195	0.355304
		0.0769231	0.299572	0.187706	0.0902832	0.0693731	0.0408152	0.0453589	0.125861
	FU3	10.5385	4.76923	2.97741	1.18779	0.414821	0.598288	0.627955	0.266671
		0.268313	0.440772	0.305624	0.123367	0.0821669	0.0576973	0.0602686	0.122376
	FU4	23.8462	5.61538	2.87682	1.18734	0.393235	0.585372	0.598006	0.343729
		0.478327	0.460469	0.325749	0.114754	0.063194	0.0540056	0.0551949	0.0702644
	FU5	18.3846	5.15385	3.03831	1.21748	0.403826	0.602367	0.61929	0.299998
		0.21299	0.464733	0.362524	0.119088	0.0634495	0.0556824	0.0572631	0.0886561
	FU6	14	4.46154	2.97811	1.10873	0.39011	0.564364	0.585267	0.292874
		0	0.488527	0.374314	0.153151	0.0842889	0.0733511	0.0760678	0.107668
	FU7	10	4	2.65476	1.05569	0.33951	0.555604	0.58704	0.417188
		0.480384	0.358057	0.264034	0.116989	0.0681107	0.0609992	0.0645462	0.0814962
	FU8	20.4615	5.30769	3.14305	1.26047	0.405944	0.63042	0.646321	0.335271
		0.332346	0.327864	0.304492	0.107571	0.0746341	0.0483853	0.0496387	0.103005
	FU9	21.8462	4.92308	2.84316	1.16692	0.427572	0.601467	0.615524	0.245542
		0.104154	0.415432	0.238323	0.103281	0.0660765	0.0502779	0.0514503	0.0959076
	FU10	16.1538	5.23077	3.20814	1.28692	0.472556	0.64712	0.668133	0.275814
		0.478327	0.360801	0.266658	0.0935678	0.0701282	0.0435093	0.045004	0.0877259
	FU11	13	4.38462	2.92282	1.10713	0.381618	0.572523	0.59739	0.309871
		0.588348	0.43173	0.332009	0.141262	0.0676232	0.0704379	0.0739819	0.0835632
	FU12	25.4615	6.23077	3.16752	1.30958	0.432923	0.633775	0.6467	0.308725
		0.605693	0.440772	0.311635	0.0994673	0.0612866	0.0463381	0.0474243	0.0804903
	FU13	28.4615	6.30769	3.10039	1.24547	0.436392	0.595709	0.606534	0.274181
		0.584143	0.429439	0.399152	0.128145	0.0677801	0.0579429	0.0590738	0.0791105
	FU14	12.6923	5	2.95019	1.17068	0.399606	0.57121	0.595037	0.242038
		0.237093	0.480384	0.400353	0.13632	0.0637041	0.0616221	0.0643824	0.0964995
	FU15	8.53846	4.76923	3.0016	1.23065	0.481074	0.623293	0.662464	0.225433
		0.215293	0.360801	0.268494	0.0971785	0.0855958	0.0442297	0.0471017	0.122441
	FU16	7.38462	2.76923	2.07738	0.796263	0.41456	0.487706	0.523704	0.116235
		0.241217	0.230769	0.14267	0.0749762	0.0912069	0.0396882	0.0425179	0.176647
	FU17	3.84615	3.15385	2.62	0.972935	0.480769	0.553953	0.636996	0.146087
		0.104154	0.296262	0.254112	0.115921	0.0934814	0.0599677	0.0683385	0.135739
	FU18	26.2308	6.15385	3.12741	1.28896	0.441795	0.617201	0.629374	0.266027
		0.495542	0.491546	0.3702	0.110768	0.0539955	0.047585	0.0486445	0.0740711
Kitakyushu	KK1	24.5385	6.07692	3.35848	1.31924	0.464814	0.637403	0.650686	0.25544
		0.243252	0.473145	0.416665	0.118922	0.0588127	0.0477159	0.0487118	0.0848959
	KK2	33.2308	5.84615	3.04966	1.28961	0.440438	0.641851	0.651735	0.318871
		0.611365	0.450728	0.280701	0.079226	0.0577971	0.0287031	0.0291896	0.0892724
	KK3	11	5.30769	3.27666	1.28507	0.41958	0.630324	0.66034	0.309896
		0	0.547542	0.373766	0.130473	0.0613634	0.054979	0.057597	0.0776133
	KK4	14.6923	4.69231	2.87395	1.14396	0.412454	0.590077	0.611077	0.276621
		0.237093	0.382043	0.286105	0.115952	0.0607948	0.0566291	0.0587229	0.0781339
	KK5	22.6154	5.61538	3.50501	1.34271	0.419808	0.660322	0.675337	0.351409
		0.241217	0.560888	0.38835	0.114221	0.0512392	0.0439813	0.0450551	0.0691937
	KK6	12.9231	5	3.40185	1.3026	0.404832	0.654602	0.681007	0.393517
		0.0769231	0.480384	0.392391	0.112607	0.0664108	0.0403241	0.0420161	0.0881292
	KK7	24.5385	6.23077	3.44172	1.35363	0.448114	0.651101	0.664691	0.304176
		0.312463	0.567878	0.375762	0.114715	0.0662034	0.0483553	0.0493793	0.0832108
Nagasaki	NG1	26.6923	5.69231	3.15488	1.23024	0.361411	0.587345	0.598636	0.396272
		0.547542	0.414243	0.42386	0.136909	0.0645277	0.0633246	0.0645276	0.0725397
	NG2	13.8462	5	3.21072	1.2625	0.34235	0.633556	0.657353	0.446078
		0.104154	0.339683	0.333077	0.101604	0.0690828	0.0486551	0.0505173	0.102976
	NG3	5	3.46154	2.69362	1.06636	0.4	0.607692	0.675214	0.329788
		0	0.183114	0.199989	0.0592979	0.0751068	0.0248625	0.027625	0.118158
	NG4	21.8462	5.53846	3.30979	1.29702	0.405095	0.637996	0.652958	0.378897
		0.104154	0.312463	0.3918	0.103393	0.0664491	0.0485816	0.0497339	0.0793703
	NG5	8.69231	4.15385	2.95196	1.14847	0.361416	0.603657	0.6402	0.340229
		0.174848	0.317162	0.273234	0.112517	0.0728758	0.0561647	0.0594714	0.114344
	NG6	23.6154	6	3.47344	1.38863	0.426016	0.668313	0.682815	0.347157
		0.180401	0.46685	0.311692	0.108549	0.0604948	0.0446745	0.0456762	0.0835016
	NG7	14.7692	5.15385	3.39116	1.31739	0.465201	0.655001	0.677942	0.30256
		0.121626	0.372898	0.345375	0.1045	0.0638749	0.044097	0.0456393	0.0818442
	NG8	19.9231	6.07692	3.46878	1.37925	0.405061	0.668902	0.686132	0.394132
		-0.0769231	-0.348284	-0.344497	-0.0907416	-0.0479889	-0.037819	-0.0388009	-0.0639277
	NG9	19.7692	5.46154	3.28996	1.30291	0.437989	0.656464	0.673531	0.332932
		-0.166173	-0.447434	-0.301723	-0.0940647	-0.0557055	-0.0373976	-0.0383886	-0.0742503
	NG10	20.9231	5.69231	3.39001	1.32243	0.382051	0.640731	0.656437	0.384637
		-0.0769231	-0.523605	-0.404769	-0.11856	-0.059662	-0.0481249	-0.049322	-0.0835874
	NG11	30.1538	6	3.26467	1.30339	0.451082	0.630762	0.641374	0.25935
		-0.436274	-0.599145	-0.35063	-0.126982	-0.0639902	-0.0524015	-0.0532362	-0.0884234
Goto	GT1	5	4.15385	3.17601	1.22552	0.523077	0.650769	0.723077	0.182926
		0	0.317162	0.278074	0.087693	0.0532939	0.0362764	0.0403071	0.085365
	GT2	5.92308	3.84615	2.68212	1.02747	0.323077	0.536581	0.586014	0.356544
		0.0769231	0.450728	0.310316	0.143394	0.0713509	0.0693642	0.0755814	0.110429
Tsushima	TS1	28.8462	5.69231	3.18923	1.27403	0.427245	0.627048	0.638124	0.307978
		0.104154	0.414243	0.343448	0.10896	0.0616265	0.0498705	0.0507624	0.0888598
	TS2	8	4	2.89438	1.11334	0.461538	0.591947	0.63141	0.193381
		0	0.253185	0.289137	0.107049	0.0606862	0.0552155	0.0588965	0.0849233
	TS3	16.7692	5.07692	3.36413	1.30533	0.469457	0.65812	0.678325	0.281528
		0.121626	0.399704	0.333679	0.101853	0.0705213	0.0413371	0.0425619	0.0999914
	TS4	13.9231	4.53846	2.79023	1.14926	0.409129	0.598804	0.621144	0.343784
		0.0769231	0.36891	0.235755	0.0914507	0.0748385	0.0449198	0.0466182	0.10125
	TS5	10.9231	4.92308	3.07993	1.23325	0.462937	0.6126	0.642049	0.199351
		0.0769231	0.445224	0.307483	0.12341	0.0783009	0.058152	0.0609645	0.108795
	TS6	10.7692	4.38462	2.94599	1.1665	0.41958	0.605025	0.634648	0.273464
		0.121626	0.416617	0.297523	0.115978	0.053097	0.0522259	0.0548403	0.0808118
	TS7	17.7692	5.46154	3.5985	1.36456	0.485923	0.672404	0.691931	0.25977
		0.166173	0.475224	0.44255	0.102889	0.0412248	0.035518	0.0366062	0.0685655
	TS8	6	3.76923	2.74286	1.08339	0.487179	0.590812	0.644522	0.157632
		0	0.323321	0.269043	0.0926676	0.0742041	0.0397722	0.0433879	0.130962
Ryukyu Is.	RK1	3	2.23077	1.90211	0.606094	0.307692	0.367521	0.441026	0.161409
		0	0.302846	0.234072	0.134652	0.0959399	0.0771799	0.0926158	0.179094
	RK2	13.8462	4.38462	2.54421	1.05271	0.331784	0.551495	0.572206	0.392187
		0.104154	0.384615	0.264065	0.102672	0.0553015	0.047649	0.0494504	0.0946213
	RK3	17.8462	5.23077	3.05551	1.23659	0.38914	0.620759	0.638693	0.352171
		0.104154	0.360801	0.305903	0.0987898	0.0466077	0.0455465	0.046894	0.0689418
	RK4	7.92308	3.76923	2.40126	1.01108	0.43544	0.557692	0.595266	0.238192
		0.0769231	0.302846	0.162181	0.070948	0.0778254	0.0327602	0.0348885	0.108454
Honshu	HS1	20.0769	4.84615	3.10858	1.17297	0.413126	0.597693	0.613415	0.288288
		0.560008	0.450728	0.387133	0.130177	0.0583352	0.0573646	0.0590644	0.0881643
	HS2	20	5.15385	3.06391	1.22382	0.453846	0.617404	0.633235	0.252956
		0	0.405825	0.329453	0.108491	0.0631597	0.0483258	0.049565	0.0767303
	HS3	22.8462	5.30769	2.85969	1.1982	0.397233	0.597076	0.610434	0.296651
		0.104154	0.48549	0.296048	0.105849	0.043245	0.045969	0.0469857	0.0747886
Philippines	PHL	18	5.07692	3.23986	1.27066	0.382801	0.627775	0.646065	0.377516
		0.480384	0.473145	0.335918	0.128236	0.0595412	0.0597039	0.0615557	0.0764312
Thailand	THA	31.6154	7.76923	4.23478	1.58853	0.491249	0.725376	0.737055	0.333338
		0.310881	0.544834	0.462528	0.0967711	0.0511752	0.0343117	0.0348699	0.0565346
Displayed are the mean values of ecah populaion and the standard error (SE). N: mean populations size; Na: mean number of alleles; Ne:number of effective alleles; Ho: observed heterozygosity; He: expected heterozygosity; uHe: unbiased expected heterozygosity; F: fixiation index.
