# Supplementary material for: Searching for a sign of exotic Aedes albopictus (Culicidae) introduction in major international seaports on Kyushu Island, Japan
Source: PLoS Negl Trop Dis. 2021 Oct 6;15(10):e0009827. doi: 10.1371/journal.pntd.0009827 (PMC8523054; doi:10.1371/journal.pntd.0009827)
Supplement: S4 Table — (XLSX) [file pntd.0009827.s004.xlsx]

## Sheet: Sheet1
S4 Table. Membership coefficient of each population when best K = 6
Population Code	# of samples	clustre1	clustre2	clustre3	clustre4	cluster 5	cluster 6
FU1	12	0.133	0.032	0.043	0.623	0	0.169
FU2	5	0.335	0.021	0.053	0.534	0.022	0.035
FU3	11	0.038	0.158	0.045	0.713	0.015	0.032
FU4	25	0.233	0.027	0.007	0.609	0.042	0.083
FU5	19	0.313	0.056	0	0.572	0.035	0.024
FU6	14	0.045	0.083	0.03	0.58	0.049	0.214
FU7	11	0.076	0.197	0.02	0.097	0.033	0.578
FU8	21	0.32	0.13	0.012	0.07	0.01	0.458
FU9	22	0.681	0.041	0.012	0.063	0.003	0.2
FU10	17	0.398	0.064	0.004	0.143	0.034	0.357
FU11	14	0.889	0.009	0.032	0.017	0.022	0.031
FU12	27	0.593	0.019	0.016	0.079	0.073	0.219
FU13	30	0.733	0.025	0.011	0.01	0.06	0.161
FU14	13	0.451	0.017	0.025	0.047	0.302	0.159
FU15	9	0.325	0.144	0.062	0.1	0.145	0.223
FU16	8	0.74	0.043	0.018	0.012	0.022	0.165
FU17	4	0.673	0.072	0.024	0.019	0.165	0.047
FU18	27	0.56	0.019	0.025	0.062	0.132	0.202
KK1	25	0.5	0.034	0.05	0.011	0.323	0.081
KK2	34	0.413	0.029	0.016	0.216	0.242	0.083
KK3	11	0.492	0.098	0.131	0.067	0.086	0.126
KK4	15	0.335	0.02	0.033	0.036	0.278	0.298
KK5	23	0.295	0.052	0.163	0.011	0.295	0.183
KK6	13	0.443	0.038	0.11	0.018	0.35	0.04
KK7	25	0.388	0.108	0.128	0	0.134	0.242
NG1	28	0.1	0.315	0.088	0.003	0.005	0.49
NG2	14	0.139	0.381	0.077	0.006	0.005	0.392
NG3	5	0.166	0.243	0.014	0.057	0.186	0.334
NG4	22	0.045	0.385	0.038	0.033	0.005	0.495
NG5	9	0.236	0.211	0.235	0.006	0.015	0.298
NG6	24	0.143	0.535	0.145	0.005	0.021	0.151
NG7	15	0.128	0.369	0.163	0.017	0.068	0.255
NG8	20	0.247	0.365	0.014	0.091	0.014	0.269
NG9	20	0.159	0.307	0.05	0.18	0.026	0.279
NG10	21	0.066	0.282	0.222	0.007	0.085	0.338
NG11	31	0.069	0.493	0.128	0.006	0.102	0.202
GT1	5	0.034	0.192	0.133	0.269	0.29	0.082
GT2	6	0.089	0.221	0.033	0.008	0.251	0.397
TS1	29	0.093	0.638	0.074	0.04	0.141	0.015
TS2	8	0.02	0.758	0.125	0.008	0.02	0.069
TS3	17	0.041	0.535	0.233	0.005	0.131	0.056
TS4	14	0.025	0.622	0.01	0.01	0.171	0.162
TS5	11	0.225	0.368	0.129	0.012	0.229	0.037
TS6	11	0.082	0.466	0.087	0.022	0.296	0.047
TS7	18	0.141	0.386	0.042	0.08	0.338	0.014
TS8	6	0.069	0.387	0.055	0.018	0.398	0.073
RK1	3	0.041	0.016	0.878	0.011	0.015	0.039
RK2	14	0.03	0.022	0.86	0.041	0.035	0.012
RK3	18	0.07	0.013	0.79	0.041	0.037	0.051
RK4	8	0.038	0.003	0.767	0.063	0.07	0.058
HS1	21	0.215	0.037	0.083	0.009	0.297	0.36
HS2	20	0.118	0.021	0.04	0.009	0.362	0.449
HS3	23	0.048	0.014	0.012	0.221	0.612	0.093
