# Supplementary material for: Searching for a sign of exotic Aedes albopictus (Culicidae) introduction in major international seaports on Kyushu Island, Japan
Source: PLoS Negl Trop Dis. 2021 Oct 6;15(10):e0009827. doi: 10.1371/journal.pntd.0009827 (PMC8523054; doi:10.1371/journal.pntd.0009827)
Supplement: S5 Table — (XLSX) [file pntd.0009827.s005.xlsx]

## Sheet: Sheet1
S5 Table. CO1 haplotype distribution in distinct geographical populations
Populations	Population Code	Samples	#of Haplotypes	Haplotypes
Islandcity Terminal	FU1	12	5	H24(2), H28(1), H52(6), H58(2), H70(1)
Kashii Park Terminal	FU2	5	2	H24(4), H34(1)
Minatohyakunen-park	FU3	11	2	H52(10), H69(1)
Matsusakichou-park	FU4	25	8	H18(1), H24(1), H28(2), H29(4), H34(1), H42(1), H52(14), H68(1)
Miyanodaichou-park	FU5	19	7	H18(1), H24(3), H28(1), H29(3), H52(9), H58(1), H67(1)
Higashi-park	FU6	21	6	H18(1), H29(8), H34(1), H52(9), H54(1), H57(1)
Chuo Terminal_2019	FU7	14	3	H24(1), H29(11), H52(2)
Chuo Terminal_2018	FU8	11	6	H28(1), H29(4), H34(1), H52(1), H54(2), H64(2)
Sunset-park	FU9	22	4	H24(4), H29(10), H52(7), H63(1)
Minami-park	FU10	17	4	H24(1), H29(10), H52(3), H54(3)
Hisayama-park	FU11	14	5	H21(1), H24(3), H52(8), H65(1), H66(1)
Higashihirao-park	FU12	27	8	H24(2), H29(12), H52(7), H57(1), H58(2), H60(1), H61(1), H62(1)
Heiseinomori-park	FU13	30	8	H24(7), H29(8), H52(6), H55(1), H56(1), H57(2),H58(3),H59(2)
Kanatakenosato-park	FU14	13	4	H24(2), H29(4), H52(2), H53(5)
Nishiaburayama-park	FU15	9	3	H24(1), H29(4), H52(4)
Kashibara-park	FU16	8	2	H29(2), H52(6)
Hinouraike-park	FU17	4	3	H24(1), H29(2), H52(1)
Ishizaki-town	FU18	27	4	H24(6), H28(3), H29(15), H52(3)
Tachiura Terminal_T1	KK1	25	5	H18(2), H28(18), H75(1), H78(3), H79(1)
Tachiura Terminal_T2	KK2	34	6	H18(1), H28(14), H75(13), H77(1), H79(4), H80(1),
Seizan-park	KK3	11	3	H18(2), H28(8), H77(1)
Narutake-park	KK4	15	1	H28(15)
Hibiki Terminal	KK5	23	5	H18(4), H24(5), H28(9), H52(1), H73(4)
Greenland-park	KK6	13	4	H24(3), H28(3), H71(6), H72(1)
Nakatsugachi-park	KK7	25	7	H18(2), H24(11), H28(8), H52(1), H74(1), H75(1), H76(1)
Yanagi Terminal	NG1	28	7	H21(1), H29(18), H34(4), H36(2), H38(1), H39(1), H40(1)
Kogakura-town	NG2	14	6	H18(2), H29(5), H34(4), H41(1), H42(1), H43(1)
Shintomachi-park	NG3	5	3	H29(3), H44(1), H45(1)
Matsugae Terminal	NG4	22	3	H29(7), H34(14),H46(1)
Kabashimamachi-park	NG5	9	4	H29(4), H34(3), H47(1), H48(1)
Tateyama-park	NG6	24	4	H29(6), H34(16), H49(1), H50(1)
Yanagawa-park	NG7	15	5	H29(9), H34(3), H38(1), H42(1), H51(1)
Showa-park	NG8	20	7	H29(5), H34(9), H85(2), H86(1), H87(1), H88(1), H89(1)
Sumiyoshi-park	NG9	20	4	H29(5), H34(13), H81(1), H86(1)
Kouyagi-park	NG10	21	3	H29(13), H34(6), H90(2)
Ioujima-park	NG11	31	6	H21(1), H29(10), H34(9), H41(2), H91(1), H92(8)
Fukue Terminal	GT1	5	2	H24(4), H25(1)
Wakamiya-shrine	GT2	6	3	H24(4), H26(1), H27(1)
Izuhara Terminal	TS1	29	6	H24(5), H28(11), H29(9), H30(1), H31(1), H32(2)
Imayashiki-park	TS2	8	5	H24(3), H28(2), H29(1), H31(1), H32(1)
Kinen-park	TS3	17	5	H28(5), H29(9), H31(1), H33(1), H34(1)
Isaribi-park	TS4	14	5	H28(6), H29(5), H31(1), H32(1), H35(1)
Hiyoshidai-park	TS5	11	5	H24(4), H28(2), H29(3), H34(1), H36(1)
Green-park	TS6	11	3	H28(5), H36(2), H37(4)
Hitakatsu Terminal	TS7	18	3	H18(7), H28(10), H34(1)
Toyosaki-shrine	TS8	6	3	H18(1), H28(4), H37(1)
Iriomote-jima	RK1	3	2	H17(2), H18(1)
Kohama-jima	RK2	14	3	H17(12), H19(1), H20(1),
Ishigaki-jima	RK3	18	4	H17(10), H21(6), H22(1), H23(1)
Okinawa-jima	RK4	8	3	H17(2), H18(4), H20(2)
Tottori	HS1	21	2	H24(20), H28(1)
Tokyo	HS2	20	5	H24(16), H78(1), H81(1), H82(1), H83(1)
Ibaraki	HS3	23	2	H24(17), H84(6)
Philippines	PHL	19	4	H13(14), H14(1), H15(3), H16(1)
Thailand	THA	32	12	H1(7), H2(10), H3(2), H4(2), H5(3), H6(1), H7(1), H8(1),H9(1), H10(1), H11(1), H12(2)
Haplotypes without Identical sequences in NCBI after triming were indicated in italic
