# Supplementary material for: Searching for a sign of exotic Aedes albopictus (Culicidae) introduction in major international seaports on Kyushu Island, Japan
Source: PLoS Negl Trop Dis. 2021 Oct 6;15(10):e0009827. doi: 10.1371/journal.pntd.0009827 (PMC8523054; doi:10.1371/journal.pntd.0009827)
Supplement: S6 Table — (XLSX) [file pntd.0009827.s006.xlsx]

## Sheet: Sheet1
S6A Table. Pairwise fixation index (Fst) of CO1 among eighteen Ae. albopictus populations in Fukuoka
	FU1	FU2	FU3	FU4	FU5	FU6	FU7	FU8	FU9	FU10	FU11	FU12	FU13	FU14	FU15	FU16	FU17
FU2	0.1062
FU3	0.32438*	0.79546*
FU4	0.10364*	0.37896*	0.10408*
FU5	-0.0019	0.25622*	0.19749*	-0.00734
FU6	0.19156*	0.48535*	0.22853*	-0.01447	0.03726
FU7	0.24374*	0.56952*	0.64936*	0.11417	0.11727	0.07091
FU8	0.0953	0.32634*	0.2*	-0.01554	0.01081	-0.02328	0.06513
FU9	0.13778*	0.39129*	0.36238*	0.03299	0.01367	0.00625	0.0029	0.01
FU10	0.20822*	0.5092*	0.36957*	0.04034	0.06692	-0.01317	0.02697	-0.02356	-0.00834
FU11	0.04455	0.30523*	0.17029	-0.01225	-0.03282	0.03946	0.18852	0.0239	0.04204	0.09466
FU12	0.064	0.26025*	0.23849*	0.01715	-0.01283	0.01207	0.01118	0.00031	-0.02248	0.0142	0.02412
FU13	0.0092	0.0303	0.35662*	0.13291	0.04362	0.15674	0.12939	0.10894	0.07701	0.15486	0.08781	0.04458
FU14	0.14142*	0.41213*	0.25832*	0.04501	0.04863	0.06748	0.18403	0.04979	0.08182	0.10148	0.04563	0.05819	0.15218
FU15	0.10942	0.46429*	0.34437*	-0.04216	-0.02367	-0.0667	0.03775	-0.04463	-0.05633	-0.04259	-0.0142	-0.04322	0.0921	0.02262
FU16	0.2098*	0.67609*	0.12413	-0.0208	0.06484	0.01552	0.39349	0.02462	0.14794	0.12226	0.04362	0.08241	0.23698	0.09319	0.04116
FU17	-0.03529	0.20322	0.55774*	-0.04586	-0.10501	-0.04386	-0.06078	-0.08644	-0.1554	-0.05304	-0.06617	-0.14067	-0.08349	-0.00673	-0.12782	0.2381
FU18	0.077	0.19274*	0.45531*	0.14005	0.05771	0.15428	0.07452	0.10598	0.04113	0.12982	0.12816	0.02068	0.0038	0.17463	0.08431	0.29663	-0.11832
S6B Table. Pairwise fixation index (Fst) of CO1 among seven Ae. albopictus populations in Kitakyushu
	KK1	KK2	KK3	KK4	KK5	KK6
KK2	0.10553*
KK3	-0.04628	0.09424*
KK4	0.12664*	0.31478*	0.20087
KK5	0.02151	0.06898*	-0.0111	0.25901*
KK6	0.09397*	0.16539*	0.07056	0.30336*	0.11119*
KK7	0.14852*	0.04691	0.13363*	0.45382*	0.046	0.20253*
S6C Table. Pairwise fixation index (Fst) of CO1 among eleven Ae. albopictus populations in Nagasaki
	NG1	NG2	NG3	NG4	NG5	NG6	NG7	NG8	NG9	NG10
NG2	0.02644
NG3	0.06511	0.07711
NG4	0.26223*	0.11204*	0.47985*
NG5	0.02966	-0.03289	0.16226	0.04089
NG6	0.33208*	0.17765*	0.54183*	-0.02915	0.10551
NG7	0.0066	-0.023	0.15779	0.08482*	-0.06431	0.15066*
NG8	0.11775*	0.02995	0.25878*	-0.00404	-0.04051	0.03514	-0.00771
NG9	0.20905*	0.0689	0.3814*	-0.0412	0.00358	-0.01659	0.0463	-0.0203
NG10	-0.0192	0.00436	0.1142	0.21413*	-0.00848	0.28736*	-0.01695	0.07265	0.15929*
NG11	0.043	0.02883	0.13161	0.16633*	0.00684	0.22482*	0.01315	0.07021	0.12982*	0.02527
